# Supplementary material for: Real-time dynamic monitoring and multiplex PCR identification of vector mosquitoes in Zhejiang, China
Source: PLoS Negl Trop Dis. 2025 May 27;19(5):e0013129. doi: 10.1371/journal.pntd.0013129 (PMC12140415; doi:10.1371/journal.pntd.0013129)
Supplement: S1 File — (XLSX) [file pntd.0013129.s001.xlsx]

## Sheet: Sheet1
Location	date	time	size	Coordinate
Binjiang1223	2023-10-31	23:34:54	1x1	30.27°N,120.13°E
Qujiang1273	2023-10-31	21:12:27	1x2	28.98°N,118.96°E
Binjiang1223	2023-10-31	20:40:42	1x3	30.27°N,120.13°E
Xiaoshan1282	2023-10-31	18:24:40	1x1	30.15°N,120.24°E
Qujiang1273	2023-10-31	18:11:57	1x1	28.98°N,118.96°E
Qujiang1273	2023-10-31	18:02:12	1x3	28.98°N,118.96°E
Binjiang1223	2023-10-31	17:52:22	2x4	30.27°N,120.13°E
Xiaoshan1282	2023-10-31	16:17:32	1x2	30.15°N,120.24°E
Qujiang1273	2023-10-31	16:12:22	1x2	28.98°N,118.96°E
Tiantai11D9	2023-10-31	15:51:49	1x2	29.14°N,121.04°E
Tiantai11D9	2023-10-31	15:12:13	1x3	29.14°N,121.04°E
Qujiang1273	2023-10-31	14:59:31	1x2	28.98°N,118.96°E
Qujiang1273	2023-10-31	14:50:04	1x1	28.98°N,118.96°E
Binjiang1223	2023-10-31	13:03:21	1x2	30.27°N,120.13°E
Yunhe127B	2023-10-31	08:48:50	1x1	28.11°N,119.57°E
Qujiang1273	2023-10-31	07:31:53	1x2	28.98°N,118.96°E
Pujiang128D	2023-10-31	07:08:56	1x2	29.46°N,119.90°E
Hzmc1237	2023-10-31	06:59:26	1x4	30.20°N,120.22°E
Binjiang1239	2023-10-31	06:24:16	1x2	30.19°N,120.17°E
Xiaoshan1282	2023-10-31	06:14:39	2x3	30.15°N,120.24°E
Shaoxing11F2	2023-10-31	02:33:45	1x2	30.05°N,120.86°E
Binjiang1239	2023-10-31	01:33:41	1x1	30.19°N,120.17°E
Qujiang1273	2023-10-30	22:37:24	1x2	28.98°N,118.96°E
Binjiang1223	2023-10-30	22:33:49	1x1	30.27°N,120.13°E
Qujiang1273	2023-10-30	21:41:57	1x1	28.98°N,118.96°E
Binjiang1223	2023-10-30	21:39:33	2x3	30.27°N,120.13°E
Binjiang1223	2023-10-30	20:38:12	2x3	30.27°N,120.13°E
Binjiang1223	2023-10-30	20:31:30	1x2	30.27°N,120.13°E
Shaoxing11F2	2023-10-30	20:18:58	1x3	30.05°N,120.86°E
Binjiang1223	2023-10-30	19:55:57	1x2	30.27°N,120.13°E
Hzmc1237	2023-10-30	19:39:35	1x3	30.20°N,120.22°E
Binjiang1223	2023-10-30	19:00:49	4x4	30.27°N,120.13°E
Qujiang1273	2023-10-30	18:28:04	1x3	28.98°N,118.96°E
Qujiang1273	2023-10-30	18:07:08	1x2	28.98°N,118.96°E
Qujiang1273	2023-10-30	18:02:51	1x2	28.98°N,118.96°E
Hzmc1237	2023-10-30	17:54:28	1x3	30.20°N,120.22°E
Binjiang1239	2023-10-30	17:49:26	1x2	30.19°N,120.17°E
Pujiang128D	2023-10-30	17:49:12	2x4	29.46°N,119.90°E
Hzmc1237	2023-10-30	16:48:50	1x2	30.20°N,120.22°E
Binjiang1223	2023-10-30	16:19:30	1x1	30.27°N,120.13°E
Binjiang1223	2023-10-30	16:01:49	1x1	30.27°N,120.13°E
Binjiang1223	2023-10-30	15:08:06	1x1	30.27°N,120.13°E
Tiantai11D9	2023-10-30	14:54:38	1x2	29.14°N,121.04°E
Binjiang1239	2023-10-30	12:32:25	1x1	30.19°N,120.17°E
Qujiang1273	2023-10-30	11:18:20	2x3	28.98°N,118.96°E
Binjiang1239	2023-10-30	10:01:28	1x2	30.19°N,120.17°E
Binjiang1223	2023-10-30	08:59:37	1x1	30.27°N,120.13°E
Hzmc1237	2023-10-30	08:03:01	1x2	30.20°N,120.22°E
Binjiang1223	2023-10-30	06:26:12	1x1	30.27°N,120.13°E
Yunhe127B	2023-10-30	05:21:14	1x2	28.11°N,119.57°E
Xiaoshan1282	2023-10-30	02:18:50	1x3	30.15°N,120.24°E
Qujiang1273	2023-10-30	01:11:13	2x4	28.98°N,118.96°E
Binjiang1223	2023-10-29	23:48:23	1x2	30.27°N,120.13°E
Binjiang1223	2023-10-29	21:52:52	1x1	30.27°N,120.13°E
Binjiang1223	2023-10-29	21:51:10	1x4	30.27°N,120.13°E
Yunhe127B	2023-10-29	21:42:36	1x1	28.11°N,119.57°E
Binjiang1223	2023-10-29	21:34:03	1x1	30.27°N,120.13°E
Binjiang1223	2023-10-29	20:55:54	2x4	30.27°N,120.13°E
Binjiang1223	2023-10-29	20:36:00	1x1	30.27°N,120.13°E
Qujiang1273	2023-10-29	20:13:41	1x3	28.98°N,118.96°E
Yunhe127B	2023-10-29	17:44:29	1x4	28.11°N,119.57°E
Yunhe127B	2023-10-29	17:30:01	1x3	28.11°N,119.57°E
Yunhe127B	2023-10-29	17:22:51	1x2	28.11°N,119.57°E
Yunhe127B	2023-10-29	17:13:36	2x3	28.11°N,119.57°E
Yunhe127B	2023-10-29	16:59:49	1x3	28.11°N,119.57°E
Binjiang1223	2023-10-29	14:54:49	1x1	30.27°N,120.13°E
Hzmc1237	2023-10-29	12:08:03	1x1	30.20°N,120.22°E
Hzmc1237	2023-10-29	12:02:56	1x1	30.20°N,120.22°E
Hzmc1237	2023-10-29	10:30:36	3x3	30.20°N,120.22°E
Binjiang1239	2023-10-29	09:21:35	1x1	30.19°N,120.17°E
Yunhe127B	2023-10-29	08:25:50	1x2	28.11°N,119.57°E
Hzmc1237	2023-10-29	07:50:54	2x3	30.20°N,120.22°E
Xiaoshan1282	2023-10-29	06:41:58	2x2	30.15°N,120.24°E
Binjiang1223	2023-10-29	06:02:19	2x2	30.27°N,120.13°E
Qujiang1273	2023-10-29	03:18:54	2x2	28.98°N,118.96°E
Binjiang1239	2023-10-29	02:51:00	1x1	30.19°N,120.17°E
Binjiang1223	2023-10-29	01:12:20	1x2	30.27°N,120.13°E
Binjiang1239	2023-10-28	23:23:03	1x1	30.19°N,120.17°E
Xiaoshan1282	2023-10-28	22:16:09	2x2	30.15°N,120.24°E
Qujiang1273	2023-10-28	21:52:14	1x3	28.98°N,118.96°E
Binjiang1223	2023-10-28	21:08:23	1x3	30.27°N,120.13°E
Binjiang1223	2023-10-28	20:20:40	1x4	30.27°N,120.13°E
Binjiang1223	2023-10-28	20:20:15	2x4	30.27°N,120.13°E
Qujiang1273	2023-10-28	17:33:19	1x3	28.98°N,118.96°E
Binjiang1239	2023-10-28	17:23:19	1x2	30.19°N,120.17°E
Yunhe127B	2023-10-28	17:09:44	1x2	28.11°N,119.57°E
Binjiang1223	2023-10-28	17:05:40	1x2	30.27°N,120.13°E
Binjiang1239	2023-10-28	16:32:42	1x1	30.19°N,120.17°E
Binjiang1223	2023-10-28	16:29:47	1x2	30.27°N,120.13°E
Yunhe127B	2023-10-28	16:21:25	4x4	28.11°N,119.57°E
Hzmc1237	2023-10-28	13:59:49	1x1	30.20°N,120.22°E
Hzmc1237	2023-10-28	13:57:42	1x1	30.20°N,120.22°E
Hzmc1237	2023-10-28	13:55:48	1x1	30.20°N,120.22°E
Binjiang1239	2023-10-28	13:54:18	3x4	30.19°N,120.17°E
Binjiang1223	2023-10-28	13:12:00	1x1	30.27°N,120.13°E
Binjiang1223	2023-10-28	11:26:02	1x1	30.27°N,120.13°E
Hzmc1237	2023-10-28	08:58:20	1x2	30.20°N,120.22°E
Xiaoshan1282	2023-10-28	08:32:49	4x4	30.15°N,120.24°E
Binjiang1223	2023-10-28	07:48:31	1x1	30.27°N,120.13°E
Yunhe127B	2023-10-28	06:10:40	1x4	28.11°N,119.57°E
Pujiang128D	2023-10-28	04:27:45	1x4	29.46°N,119.90°E
Binjiang1223	2023-10-28	02:54:02	1x1	30.27°N,120.13°E
Binjiang1223	2023-10-28	02:52:39	1x2	30.27°N,120.13°E
Binjiang1223	2023-10-28	02:47:19	1x3	30.27°N,120.13°E
Shaoxing11F2	2023-10-28	02:26:01	2x2	30.05°N,120.86°E
Binjiang1223	2023-10-28	02:10:21	1x3	30.27°N,120.13°E
Binjiang1223	2023-10-28	01:40:17	1x3	30.27°N,120.13°E
Pujiang128D	2023-10-27	22:30:53	3x4	29.46°N,119.90°E
Xiaoshan1282	2023-10-27	22:01:08	1x2	30.15°N,120.24°E
Pujiang128D	2023-10-27	21:26:41	2x4	29.46°N,119.90°E
Qujiang1273	2023-10-27	21:24:27	1x3	28.98°N,118.96°E
Binjiang1223	2023-10-27	21:13:10	2x2	30.27°N,120.13°E
Pujiang128D	2023-10-27	20:12:44	1x2	29.46°N,119.90°E
Binjiang1223	2023-10-27	19:12:38	1x3	30.27°N,120.13°E
Xiaoshan1282	2023-10-27	19:01:02	3x3	30.15°N,120.24°E
Yunhe127B	2023-10-27	17:33:24	1x2	28.11°N,119.57°E
Binjiang1223	2023-10-27	17:25:28	1x1	30.27°N,120.13°E
Binjiang1223	2023-10-27	17:14:32	1x1	30.27°N,120.13°E
Qujiang1273	2023-10-27	16:58:29	1x1	28.98°N,118.96°E
Binjiang1223	2023-10-27	16:12:55	1x1	30.27°N,120.13°E
Yunhe127B	2023-10-27	16:08:24	3x4	28.11°N,119.57°E
Qujiang1273	2023-10-27	15:12:16	1x2	28.98°N,118.96°E
Qujiang1273	2023-10-27	13:52:14	1x1	28.98°N,118.96°E
Shaoxing11F2	2023-10-27	12:21:39	1x3	30.05°N,120.86°E
Binjiang1223	2023-10-27	11:54:09	1x3	30.27°N,120.13°E
Qujiang1273	2023-10-27	11:29:27	1x2	28.98°N,118.96°E
Xiaoshan1282	2023-10-27	10:42:05	1x2	30.15°N,120.24°E
Binjiang1239	2023-10-27	08:55:54	1x1	30.19°N,120.17°E
Hzmc1237	2023-10-27	08:30:38	1x4	30.20°N,120.22°E
Hzmc1237	2023-10-27	08:29:47	1x2	30.20°N,120.22°E
Qujiang1273	2023-10-27	08:09:04	1x1	28.98°N,118.96°E
Qujiang1273	2023-10-27	07:27:05	1x2	28.98°N,118.96°E
Qujiang1273	2023-10-27	06:03:11	1x3	28.98°N,118.96°E
Qujiang1273	2023-10-27	06:02:36	1x4	28.98°N,118.96°E
Binjiang1223	2023-10-27	03:38:56	1x2	30.27°N,120.13°E
Binjiang1223	2023-10-27	03:27:23	1x2	30.27°N,120.13°E
Binjiang1223	2023-10-27	02:28:46	1x3	30.27°N,120.13°E
Qujiang1273	2023-10-27	02:01:10	2x2	28.98°N,118.96°E
Qujiang1273	2023-10-27	01:56:29	2x4	28.98°N,118.96°E
Qujiang1273	2023-10-27	01:43:58	2x2	28.98°N,118.96°E
Binjiang1223	2023-10-26	22:07:22	1x4	30.27°N,120.13°E
Binjiang1223	2023-10-26	21:36:03	1x1	30.27°N,120.13°E
Qujiang1273	2023-10-26	18:37:09	2x3	28.98°N,118.96°E
Qujiang1273	2023-10-26	18:33:00	1x2	28.98°N,118.96°E
Hzmc1237	2023-10-26	17:05:48	1x3	30.20°N,120.22°E
Shaoxing11F2	2023-10-26	16:29:20	1x3	30.05°N,120.86°E
Xiaoshan1282	2023-10-26	16:26:53	1x2	30.15°N,120.24°E
Shaoxing11F2	2023-10-26	15:07:14	1x2	30.05°N,120.86°E
Binjiang1223	2023-10-26	15:01:38	1x1	30.27°N,120.13°E
Qujiang1273	2023-10-26	12:46:53	3x4	28.98°N,118.96°E
Hzmc1237	2023-10-26	08:24:50	1x1	30.20°N,120.22°E
Binjiang1223	2023-10-26	08:16:59	1x1	30.27°N,120.13°E
Binjiang1239	2023-10-26	07:39:22	1x1	30.19°N,120.17°E
Qujiang1273	2023-10-26	07:04:58	2x3	28.98°N,118.96°E
Binjiang1223	2023-10-26	06:34:34	1x1	30.27°N,120.13°E
Shaoxing11F2	2023-10-26	06:10:01	3x4	30.05°N,120.86°E
Qujiang1273	2023-10-26	05:22:34	1x4	28.98°N,118.96°E
Binjiang1223	2023-10-26	04:35:53	2x4	30.27°N,120.13°E
Binjiang1223	2023-10-26	04:35:15	1x1	30.27°N,120.13°E
Binjiang1239	2023-10-26	04:29:43	1x3	30.19°N,120.17°E
Qujiang1273	2023-10-26	03:09:00	2x2	28.98°N,118.96°E
Binjiang1223	2023-10-26	02:12:11	1x2	30.27°N,120.13°E
Binjiang1223	2023-10-26	01:03:23	1x4	30.27°N,120.13°E
Binjiang1223	2023-10-26	01:02:32	1x1	30.27°N,120.13°E
Binjiang1239	2023-10-25	22:00:21	1x2	30.19°N,120.17°E
Hzmc1237	2023-10-25	20:58:41	1x4	30.20°N,120.22°E
Binjiang1239	2023-10-25	20:55:31	1x1	30.19°N,120.17°E
Qujiang1273	2023-10-25	20:28:47	1x1	28.98°N,118.96°E
Binjiang1239	2023-10-25	18:02:01	1x2	30.19°N,120.17°E
Xiaoshan1282	2023-10-25	17:47:04	1x1	30.15°N,120.24°E
Xiaoshan1282	2023-10-25	14:37:30	1x1	30.15°N,120.24°E
Tiantai11D9	2023-10-25	14:13:39	2x3	29.14°N,121.04°E
Hzmc1237	2023-10-25	13:21:17	1x2	30.20°N,120.22°E
Binjiang1223	2023-10-25	10:20:22	1x1	30.27°N,120.13°E
Qujiang1273	2023-10-25	09:23:03	1x4	28.98°N,118.96°E
Binjiang1223	2023-10-25	08:49:06	1x1	30.27°N,120.13°E
Hzmc1237	2023-10-25	06:49:07	2x2	30.20°N,120.22°E
Binjiang1223	2023-10-25	06:12:31	1x3	30.27°N,120.13°E
Binjiang1223	2023-10-25	06:09:07	1x1	30.27°N,120.13°E
Binjiang1223	2023-10-25	04:20:59	1x1	30.27°N,120.13°E
Binjiang1223	2023-10-25	00:24:53	1x3	30.27°N,120.13°E
Binjiang1223	2023-10-25	00:17:15	1x1	30.27°N,120.13°E
Binjiang1223	2023-10-24	22:40:43	1x1	30.27°N,120.13°E
Qujiang1273	2023-10-24	22:12:27	1x4	28.98°N,118.96°E
Binjiang1239	2023-10-24	22:08:25	1x2	30.19°N,120.17°E
Shaoxing11F2	2023-10-24	21:44:31	1x2	30.05°N,120.86°E
Binjiang1239	2023-10-24	21:04:10	1x2	30.19°N,120.17°E
Qujiang1273	2023-10-24	20:32:38	1x2	28.98°N,118.96°E
Binjiang1223	2023-10-24	19:58:31	1x1	30.27°N,120.13°E
Qujiang1273	2023-10-24	19:21:13	2x3	28.98°N,118.96°E
Qujiang1273	2023-10-24	19:10:35	1x1	28.98°N,118.96°E
Pujiang128D	2023-10-24	19:05:42	2x3	29.46°N,119.90°E
Shaoxing11F2	2023-10-24	18:28:47	2x3	30.05°N,120.86°E
Qujiang1273	2023-10-24	18:17:36	2x2	28.98°N,118.96°E
Pujiang128D	2023-10-24	18:16:29	1x2	29.46°N,119.90°E
Qujiang1273	2023-10-24	18:08:21	2x2	28.98°N,118.96°E
Binjiang1223	2023-10-24	16:22:15	1x2	30.27°N,120.13°E
Binjiang1239	2023-10-24	14:57:07	1x2	30.19°N,120.17°E
Xiaoshan1282	2023-10-24	14:02:32	2x2	30.15°N,120.24°E
Shaoxing11F2	2023-10-24	12:38:26	1x2	30.05°N,120.86°E
Binjiang1239	2023-10-24	12:10:53	2x2	30.19°N,120.17°E
Binjiang1239	2023-10-24	11:42:38	1x4	30.19°N,120.17°E
Tiantai11D9	2023-10-24	11:40:52	2x3	29.14°N,121.04°E
Binjiang1223	2023-10-24	09:14:41	1x1	30.27°N,120.13°E
Yunhe127B	2023-10-24	08:26:40	1x1	28.11°N,119.57°E
Yunhe127B	2023-10-24	08:12:49	1x2	28.11°N,119.57°E
Hzmc1237	2023-10-24	06:54:19	1x2	30.20°N,120.22°E
Qujiang1273	2023-10-24	01:26:44	1x3	28.98°N,118.96°E
Qujiang1273	2023-10-24	00:10:32	1x3	28.98°N,118.96°E
Binjiang1223	2023-10-23	23:14:48	1x3	30.27°N,120.13°E
Binjiang1223	2023-10-23	23:04:30	2x4	30.27°N,120.13°E
Binjiang1223	2023-10-23	21:22:49	1x1	30.27°N,120.13°E
Pujiang128D	2023-10-23	20:42:41	1x2	29.46°N,119.90°E
Binjiang1223	2023-10-23	18:43:18	1x4	30.27°N,120.13°E
Binjiang1239	2023-10-23	18:42:38	1x2	30.19°N,120.17°E
Qujiang1273	2023-10-23	18:17:52	1x3	28.98°N,118.96°E
Tiantai11D9	2023-10-23	18:07:47	4x4	29.14°N,121.04°E
Yunhe127B	2023-10-23	17:47:41	1x2	28.11°N,119.57°E
Hzmc1237	2023-10-23	16:33:31	1x2	30.20°N,120.22°E
Yunhe127B	2023-10-23	14:39:59	2x2	28.11°N,119.57°E
Pujiang128D	2023-10-23	14:16:47	1x1	29.46°N,119.90°E
Pujiang128D	2023-10-23	14:16:22	1x2	29.46°N,119.90°E
Pujiang128D	2023-10-23	13:44:25	2x3	29.46°N,119.90°E
Pujiang128D	2023-10-23	13:44:11	1x1	29.46°N,119.90°E
Binjiang1223	2023-10-23	13:08:54	1x3	30.27°N,120.13°E
Qujiang1273	2023-10-23	12:36:19	1x1	28.98°N,118.96°E
Pujiang128D	2023-10-23	11:11:24	2x2	29.46°N,119.90°E
Qujiang1273	2023-10-23	08:21:07	1x2	28.98°N,118.96°E
Hzmc1237	2023-10-23	07:50:42	1x2	30.20°N,120.22°E
Hzmc1237	2023-10-23	07:06:46	2x2	30.20°N,120.22°E
Binjiang1223	2023-10-23	06:58:16	2x4	30.27°N,120.13°E
Binjiang1223	2023-10-23	06:06:30	1x2	30.27°N,120.13°E
Tiantai11D9	2023-10-23	05:53:53	2x2	29.14°N,121.04°E
Pujiang128D	2023-10-23	05:29:48	1x2	29.46°N,119.90°E
Xiaoshan1282	2023-10-23	00:53:28	3x4	30.15°N,120.24°E
Binjiang1239	2023-10-23	00:26:55	1x2	30.19°N,120.17°E
Qujiang1273	2023-10-22	23:39:05	1x1	28.98°N,118.96°E
Qujiang1273	2023-10-22	22:48:29	1x1	28.98°N,118.96°E
Pujiang128D	2023-10-22	22:36:13	3x4	29.46°N,119.90°E
Qujiang1273	2023-10-22	20:34:21	1x1	28.98°N,118.96°E
Binjiang1223	2023-10-22	20:03:30	1x4	30.27°N,120.13°E
Xiaoshan1282	2023-10-22	19:46:58	1x3	30.15°N,120.24°E
Qujiang1273	2023-10-22	19:05:57	1x2	28.98°N,118.96°E
Pujiang128D	2023-10-22	18:46:28	1x1	29.46°N,119.90°E
Qujiang1273	2023-10-22	18:44:01	1x2	28.98°N,118.96°E
Binjiang1223	2023-10-22	18:06:43	1x3	30.27°N,120.13°E
Binjiang1223	2023-10-22	18:03:52	1x3	30.27°N,120.13°E
Qujiang1273	2023-10-22	18:03:41	1x1	28.98°N,118.96°E
Pujiang128D	2023-10-22	17:57:23	1x4	29.46°N,119.90°E
Yunhe127B	2023-10-22	17:46:18	1x2	28.11°N,119.57°E
Binjiang1223	2023-10-22	17:33:24	4x4	30.27°N,120.13°E
Binjiang1223	2023-10-22	16:52:54	1x1	30.27°N,120.13°E
Xiaoshan1282	2023-10-22	16:00:33	2x4	30.15°N,120.24°E
Xiaoshan1282	2023-10-22	14:58:46	1x2	30.15°N,120.24°E
Binjiang1223	2023-10-22	14:13:57	1x1	30.27°N,120.13°E
Binjiang1223	2023-10-22	11:32:33	1x1	30.27°N,120.13°E
Binjiang1223	2023-10-22	09:05:18	2x4	30.27°N,120.13°E
Xiaoshan1282	2023-10-22	06:14:11	3x4	30.15°N,120.24°E
Binjiang1223	2023-10-22	05:56:04	1x2	30.27°N,120.13°E
Binjiang1223	2023-10-22	05:45:43	1x2	30.27°N,120.13°E
Qujiang1273	2023-10-22	04:09:51	2x3	28.98°N,118.96°E
Binjiang1223	2023-10-21	20:05:08	1x3	30.27°N,120.13°E
Qujiang1273	2023-10-21	18:44:41	1x1	28.98°N,118.96°E
Yunhe127B	2023-10-21	18:21:48	1x1	28.11°N,119.57°E
Qujiang1273	2023-10-21	18:16:27	2x4	28.98°N,118.96°E
Tiantai11D9	2023-10-21	17:48:42	2x3	29.14°N,121.04°E
Pujiang128D	2023-10-21	17:16:40	1x1	29.46°N,119.90°E
Qujiang1273	2023-10-21	16:59:51	1x1	28.98°N,118.96°E
Binjiang1223	2023-10-21	16:55:56	1x2	30.27°N,120.13°E
Qujiang1273	2023-10-21	14:51:07	1x1	28.98°N,118.96°E
Hzmc1237	2023-10-21	11:36:46	1x1	30.20°N,120.22°E
Shaoxing11F2	2023-10-21	10:18:37	1x1	30.05°N,120.86°E
Qujiang1273	2023-10-21	09:28:11	1x1	28.98°N,118.96°E
Qujiang1273	2023-10-21	08:05:50	1x4	28.98°N,118.96°E
Shaoxing11F2	2023-10-21	06:40:13	2x3	30.05°N,120.86°E
Binjiang1223	2023-10-21	06:18:06	1x2	30.27°N,120.13°E
Cixi1261	2023-10-21	01:41:46	1x4	30.19° N,121.28°E
Cixi1261	2023-10-21	01:37:07	3x4	30.19° N,121.28°E
Cixi1261	2023-10-21	00:05:44	2x4	30.19° N,121.28°E
Qujiang1273	2023-10-20	18:54:46	2x2	28.98°N,118.96°E
Binjiang1223	2023-10-20	15:28:52	1x1	30.27°N,120.13°E
Qujiang1273	2023-10-20	13:42:20	1x2	28.98°N,118.96°E
Hzmc1237	2023-10-20	08:25:36	1x2	30.20°N,120.22°E
Qujiang1273	2023-10-20	07:04:55	1x2	28.98°N,118.96°E
Binjiang1223	2023-10-20	06:36:53	2x2	30.27°N,120.13°E
Hzmc1237	2023-10-20	06:28:10	1x3	30.20°N,120.22°E
Yunhe127B	2023-10-20	05:53:26	1x3	28.11°N,119.57°E
Binjiang1223	2023-10-20	04:52:25	4x4	30.27°N,120.13°E
Binjiang1223	2023-10-20	01:55:50	1x1	30.27°N,120.13°E
Binjiang1223	2023-10-20	01:23:57	1x1	30.27°N,120.13°E
Yunhe127B	2023-10-19	23:47:40	2x3	28.11°N,119.57°E
Binjiang1223	2023-10-19	19:10:35	1x2	30.27°N,120.13°E
Cixi1261	2023-10-19	18:22:16	1x2	30.19° N,121.28°E
Binjiang1223	2023-10-19	16:52:58	1x1	30.27°N,120.13°E
Xiaoshan1282	2023-10-19	14:45:13	1x2	30.15°N,120.24°E
Tiantai11D9	2023-10-19	10:51:54	1x4	29.14°N,121.04°E
Yunhe127B	2023-10-19	09:10:59	1x1	28.11°N,119.57°E
Hzmc1237	2023-10-19	09:05:27	2x3	30.20°N,120.22°E
Hzmc1237	2023-10-19	07:25:34	1x2	30.20°N,120.22°E
Hzmc1237	2023-10-19	06:21:20	2x2	30.20°N,120.22°E
Binjiang1223	2023-10-19	06:13:44	1x1	30.27°N,120.13°E
Xiaoshan1282	2023-10-19	06:04:44	1x1	30.15°N,120.24°E
Shaoxing11F2	2023-10-19	05:32:30	1x2	30.05°N,120.86°E
Binjiang1239	2023-10-19	02:24:48	1x2	30.19°N,120.17°E
Qujiang1273	2023-10-19	01:06:44	1x2	28.98°N,118.96°E
Binjiang1223	2023-10-19	01:05:12	1x1	30.27°N,120.13°E
Binjiang1223	2023-10-19	00:44:07	1x1	30.27°N,120.13°E
Xiaoshan1282	2023-10-18	22:04:05	1x2	30.15°N,120.24°E
Binjiang1223	2023-10-18	20:52:05	1x2	30.27°N,120.13°E
Binjiang1223	2023-10-18	19:23:21	1x1	30.27°N,120.13°E
Binjiang1239	2023-10-18	18:43:47	1x3	30.19°N,120.17°E
Qujiang1273	2023-10-18	18:16:17	1x3	28.98°N,118.96°E
Yunhe127B	2023-10-18	17:23:57	1x2	28.11°N,119.57°E
Binjiang1239	2023-10-18	16:50:38	1x2	30.19°N,120.17°E
Tiantai11D9	2023-10-18	14:34:26	2x3	29.14°N,121.04°E
Binjiang1239	2023-10-18	08:45:09	1x1	30.19°N,120.17°E
Yunhe127B	2023-10-18	07:10:54	2x4	28.11°N,119.57°E
Qujiang1273	2023-10-17	21:26:50	1x4	28.98°N,118.96°E
Binjiang1239	2023-10-17	20:58:11	1x3	30.19°N,120.17°E
Binjiang1239	2023-10-17	20:22:16	1x2	30.19°N,120.17°E
Binjiang1239	2023-10-17	20:21:35	1x2	30.19°N,120.17°E
Binjiang1239	2023-10-17	20:21:13	1x1	30.19°N,120.17°E
Binjiang1239	2023-10-17	20:21:02	1x1	30.19°N,120.17°E
Binjiang1239	2023-10-17	20:19:57	1x2	30.19°N,120.17°E
Binjiang1239	2023-10-17	20:18:33	1x2	30.19°N,120.17°E
Qujiang1273	2023-10-17	19:45:19	1x2	28.98°N,118.96°E
Xiaoshan1282	2023-10-17	18:58:20	1x2	30.15°N,120.24°E
Binjiang1239	2023-10-17	18:40:45	2x4	30.19°N,120.17°E
Hzmc1237	2023-10-17	18:23:22	2x2	30.20°N,120.22°E
Shaoxing11F2	2023-10-17	18:01:08	2x4	30.05°N,120.86°E
Binjiang1239	2023-10-17	17:58:45	1x2	30.19°N,120.17°E
Qujiang1273	2023-10-17	17:54:53	2x3	28.98°N,118.96°E
Binjiang1239	2023-10-17	17:51:08	1x2	30.19°N,120.17°E
Binjiang1239	2023-10-17	17:50:13	1x1	30.19°N,120.17°E
Binjiang1239	2023-10-17	17:50:03	1x1	30.19°N,120.17°E
Binjiang1239	2023-10-17	17:49:54	1x1	30.19°N,120.17°E
Binjiang1239	2023-10-17	17:49:45	1x2	30.19°N,120.17°E
Binjiang1239	2023-10-17	17:49:18	1x1	30.19°N,120.17°E
Binjiang1239	2023-10-17	17:48:23	1x1	30.19°N,120.17°E
Yunhe127B	2023-10-17	17:48:16	4x4	28.11°N,119.57°E
Binjiang1239	2023-10-17	17:48:13	1x1	30.19°N,120.17°E
Binjiang1239	2023-10-17	17:48:02	1x1	30.19°N,120.17°E
Binjiang1239	2023-10-17	17:47:56	1x1	30.19°N,120.17°E
Binjiang1239	2023-10-17	17:47:49	1x2	30.19°N,120.17°E
Binjiang1239	2023-10-17	17:47:33	1x1	30.19°N,120.17°E
Binjiang1239	2023-10-17	17:47:11	1x1	30.19°N,120.17°E
Hzmc1237	2023-10-17	17:14:13	1x1	30.20°N,120.22°E
Yunhe127B	2023-10-17	16:39:02	1x1	28.11°N,119.57°E
Yunhe127B	2023-10-17	15:29:48	2x3	28.11°N,119.57°E
Xiaoshan1282	2023-10-17	14:56:23	2x3	30.15°N,120.24°E
Binjiang1223	2023-10-17	13:01:39	1x1	30.27°N,120.13°E
Xiaoshan1282	2023-10-17	12:48:10	1x3	30.15°N,120.24°E
Qujiang1273	2023-10-17	09:08:27	1x3	28.98°N,118.96°E
Hzmc1237	2023-10-17	07:02:53	1x4	30.20°N,120.22°E
Binjiang1223	2023-10-16	20:58:46	1x2	30.27°N,120.13°E
Qujiang1273	2023-10-16	20:57:36	1x3	28.98°N,118.96°E
Binjiang1223	2023-10-16	20:30:02	1x2	30.27°N,120.13°E
Binjiang1223	2023-10-16	19:55:06	1x3	30.27°N,120.13°E
Hzmc1237	2023-10-16	19:54:26	2x3	30.20°N,120.22°E
Binjiang1223	2023-10-16	19:03:28	1x2	30.27°N,120.13°E
Binjiang1223	2023-10-16	18:45:34	1x3	30.27°N,120.13°E
Binjiang1223	2023-10-16	18:36:12	1x3	30.27°N,120.13°E
Binjiang1223	2023-10-16	18:29:04	1x2	30.27°N,120.13°E
Qujiang1273	2023-10-16	18:22:13	1x3	28.98°N,118.96°E
Qujiang1273	2023-10-16	18:21:23	2x4	28.98°N,118.96°E
Binjiang1223	2023-10-16	18:01:22	1x2	30.27°N,120.13°E
Binjiang1239	2023-10-16	18:01:11	1x1	30.19°N,120.17°E
Binjiang1223	2023-10-16	17:58:55	1x1	30.27°N,120.13°E
Binjiang1239	2023-10-16	17:51:09	2x4	30.19°N,120.17°E
Binjiang1223	2023-10-16	17:49:28	1x2	30.27°N,120.13°E
Qujiang1273	2023-10-16	17:48:33	1x3	28.98°N,118.96°E
Binjiang1223	2023-10-16	13:58:51	1x1	30.27°N,120.13°E
Binjiang1223	2023-10-16	13:53:22	1x1	30.27°N,120.13°E
Binjiang1223	2023-10-16	13:53:15	1x1	30.27°N,120.13°E
Hzmc1237	2023-10-16	13:40:50	1x4	30.20°N,120.22°E
Binjiang1223	2023-10-16	13:33:28	2x3	30.27°N,120.13°E
Qujiang1273	2023-10-16	13:07:36	1x1	28.98°N,118.96°E
Binjiang1223	2023-10-16	13:04:51	1x1	30.27°N,120.13°E
Binjiang1223	2023-10-16	13:03:00	1x1	30.27°N,120.13°E
Binjiang1223	2023-10-16	13:02:17	1x1	30.27°N,120.13°E
Cixi1261	2023-10-16	13:01:53	1x2	30.19° N,121.28°E
Binjiang1223	2023-10-16	12:43:26	1x1	30.27°N,120.13°E
Binjiang1223	2023-10-16	12:41:39	1x1	30.27°N,120.13°E
Binjiang1223	2023-10-16	11:30:39	1x1	30.27°N,120.13°E
Hzmc1237	2023-10-16	10:54:04	2x2	30.20°N,120.22°E
Binjiang1223	2023-10-16	09:41:10	1x1	30.27°N,120.13°E
Binjiang1239	2023-10-16	09:14:22	2x3	30.19°N,120.17°E
Hzmc1237	2023-10-16	08:20:36	1x2	30.20°N,120.22°E
Binjiang1223	2023-10-16	06:28:03	1x1	30.27°N,120.13°E
Binjiang1223	2023-10-16	06:21:11	3x3	30.27°N,120.13°E
Xiaoshan1282	2023-10-15	21:23:53	3x4	30.15°N,120.24°E
Binjiang1223	2023-10-15	19:54:07	1x1	30.27°N,120.13°E
Qujiang1273	2023-10-15	19:49:51	1x4	28.98°N,118.96°E
Shaoxing11F2	2023-10-15	19:43:21	2x2	30.05°N,120.86°E
Binjiang1223	2023-10-15	18:35:12	1x4	30.27°N,120.13°E
Binjiang1223	2023-10-15	18:32:44	1x3	30.27°N,120.13°E
Qujiang1273	2023-10-15	18:11:47	1x4	28.98°N,118.96°E
Binjiang1223	2023-10-15	18:09:18	1x3	30.27°N,120.13°E
Binjiang1223	2023-10-15	18:08:55	1x2	30.27°N,120.13°E
Binjiang1223	2023-10-15	17:53:29	1x2	30.27°N,120.13°E
Binjiang1223	2023-10-15	17:48:05	1x2	30.27°N,120.13°E
Binjiang1223	2023-10-15	16:38:34	1x1	30.27°N,120.13°E
Binjiang1223	2023-10-15	12:52:36	1x1	30.27°N,120.13°E
Hzmc1237	2023-10-15	12:50:37	1x4	30.20°N,120.22°E
Binjiang1223	2023-10-15	10:45:14	1x2	30.27°N,120.13°E
Qujiang1273	2023-10-15	07:38:35	3x3	28.98°N,118.96°E
Binjiang1223	2023-10-15	07:38:23	1x1	30.27°N,120.13°E
Hzmc1237	2023-10-15	07:25:27	2x3	30.20°N,120.22°E
Hzmc1237	2023-10-15	07:24:02	2x3	30.20°N,120.22°E
Hzmc1237	2023-10-15	06:58:27	1x2	30.20°N,120.22°E
Binjiang1239	2023-10-15	06:44:19	1x1	30.19°N,120.17°E
Hzmc1237	2023-10-15	06:43:42	2x3	30.20°N,120.22°E
Hzmc1237	2023-10-15	06:39:32	4x4	30.20°N,120.22°E
Hzmc1237	2023-10-15	06:26:06	2x4	30.20°N,120.22°E
Binjiang1223	2023-10-15	06:14:51	1x4	30.27°N,120.13°E
Binjiang1223	2023-10-15	06:12:43	1x1	30.27°N,120.13°E
Xiaoshan1282	2023-10-15	06:08:44	1x4	30.15°N,120.24°E
Hzmc1237	2023-10-15	06:07:18	1x1	30.20°N,120.22°E
Binjiang1239	2023-10-15	05:33:48	1x2	30.19°N,120.17°E
Binjiang1239	2023-10-15	05:33:25	1x1	30.19°N,120.17°E
Binjiang1239	2023-10-15	03:26:49	1x3	30.19°N,120.17°E
Xiaoshan1282	2023-10-15	01:38:07	1x4	30.15°N,120.24°E
Binjiang1223	2023-10-15	00:49:00	1x1	30.27°N,120.13°E
Xiaoshan1282	2023-10-15	00:12:43	1x3	30.15°N,120.24°E
Binjiang1239	2023-10-14	22:33:00	1x4	30.19°N,120.17°E
Binjiang1223	2023-10-14	21:24:11	1x3	30.27°N,120.13°E
Qujiang1273	2023-10-14	21:23:53	1x3	28.98°N,118.96°E
Binjiang1223	2023-10-14	19:05:49	2x3	30.27°N,120.13°E
Xiaoshan1282	2023-10-14	17:01:28	1x1	30.15°N,120.24°E
Binjiang1223	2023-10-14	15:46:40	1x1	30.27°N,120.13°E
Qujiang1273	2023-10-14	13:11:30	1x1	28.98°N,118.96°E
Hzmc1237	2023-10-14	13:11:27	2x3	30.20°N,120.22°E
Binjiang1239	2023-10-14	11:08:33	3x3	30.19°N,120.17°E
Xiaoshan1282	2023-10-14	08:32:47	1x2	30.15°N,120.24°E
Binjiang1223	2023-10-14	07:21:06	1x3	30.27°N,120.13°E
Hzmc1237	2023-10-14	06:34:10	1x2	30.20°N,120.22°E
Hzmc1237	2023-10-14	02:27:24	1x3	30.20°N,120.22°E
Qujiang1273	2023-10-14	01:56:12	3x4	28.98°N,118.96°E
Xiaoshan1282	2023-10-13	23:55:10	1x2	30.15°N,120.24°E
Qujiang1273	2023-10-13	23:39:18	2x4	28.98°N,118.96°E
Binjiang1223	2023-10-13	21:46:16	1x3	30.27°N,120.13°E
Qujiang1273	2023-10-13	18:30:54	1x1	28.98°N,118.96°E
Xiaoshan1282	2023-10-13	16:27:10	1x3	30.15°N,120.24°E
Qujiang1273	2023-10-13	15:38:47	1x2	28.98°N,118.96°E
Qujiang1273	2023-10-13	15:01:22	1x1	28.98°N,118.96°E
Hzmc1237	2023-10-13	14:08:10	1x3	30.20°N,120.22°E
Hzmc1237	2023-10-13	10:41:16	2x3	30.20°N,120.22°E
Binjiang1223	2023-10-13	07:11:24	1x2	30.27°N,120.13°E
Binjiang1223	2023-10-13	07:11:11	1x2	30.27°N,120.13°E
Xiaoshan1282	2023-10-13	06:36:25	1x2	30.15°N,120.24°E
Binjiang1223	2023-10-13	06:31:35	1x1	30.27°N,120.13°E
Xiaoshan1282	2023-10-13	03:56:58	2x2	30.15°N,120.24°E
Hzmc1237	2023-10-13	00:43:35	1x2	30.20°N,120.22°E
Xiaoshan1282	2023-10-12	23:20:26	2x3	30.15°N,120.24°E
Pujiang128D	2023-10-12	23:00:20	3x4	29.46°N,119.90°E
Binjiang1223	2023-10-12	22:22:31	1x1	30.27°N,120.13°E
Binjiang1223	2023-10-12	22:07:12	1x1	30.27°N,120.13°E
Binjiang1223	2023-10-12	21:23:56	1x4	30.27°N,120.13°E
Binjiang1239	2023-10-12	21:21:50	2x4	30.19°N,120.17°E
Qujiang1273	2023-10-12	21:13:30	1x1	28.98°N,118.96°E
Shaoxing11F2	2023-10-12	20:55:28	1x3	30.05°N,120.86°E
Binjiang1223	2023-10-12	20:24:59	1x2	30.27°N,120.13°E
Binjiang1223	2023-10-12	20:23:30	1x1	30.27°N,120.13°E
Binjiang1223	2023-10-12	20:12:48	2x2	30.27°N,120.13°E
Qujiang1273	2023-10-12	19:47:27	1x1	28.98°N,118.96°E
Binjiang1223	2023-10-12	19:24:54	1x1	30.27°N,120.13°E
Binjiang1223	2023-10-12	19:13:27	2x2	30.27°N,120.13°E
Binjiang1223	2023-10-12	19:07:00	1x1	30.27°N,120.13°E
Binjiang1223	2023-10-12	19:03:28	1x3	30.27°N,120.13°E
Binjiang1223	2023-10-12	18:52:56	1x1	30.27°N,120.13°E
Binjiang1223	2023-10-12	18:42:29	1x4	30.27°N,120.13°E
Binjiang1223	2023-10-12	18:33:27	2x3	30.27°N,120.13°E
Xiaoshan1282	2023-10-12	18:16:24	2x3	30.15°N,120.24°E
Xiaoshan1282	2023-10-12	18:13:51	2x3	30.15°N,120.24°E
Binjiang1223	2023-10-12	18:12:44	3x4	30.27°N,120.13°E
Qujiang1273	2023-10-12	18:11:52	1x2	28.98°N,118.96°E
Xiaoshan1282	2023-10-12	18:07:57	2x4	30.15°N,120.24°E
Binjiang1223	2023-10-12	17:59:22	2x4	30.27°N,120.13°E
Qujiang1273	2023-10-12	16:00:56	1x2	28.98°N,118.96°E
Binjiang1223	2023-10-12	14:48:16	1x3	30.27°N,120.13°E
Binjiang1223	2023-10-12	13:38:52	1x1	30.27°N,120.13°E
Binjiang1223	2023-10-12	13:38:38	1x1	30.27°N,120.13°E
Binjiang1223	2023-10-12	13:38:30	1x1	30.27°N,120.13°E
Binjiang1223	2023-10-12	13:00:27	1x1	30.27°N,120.13°E
Binjiang1223	2023-10-12	09:46:45	1x1	30.27°N,120.13°E
Binjiang1223	2023-10-12	09:33:20	1x1	30.27°N,120.13°E
Xiaoshan1282	2023-10-12	08:01:19	1x4	30.15°N,120.24°E
Shaoxing11F2	2023-10-12	06:39:10	2x3	30.05°N,120.86°E
Hzmc1237	2023-10-12	05:56:59	1x3	30.20°N,120.22°E
Binjiang1223	2023-10-12	02:52:05	1x2	30.27°N,120.13°E
Binjiang1223	2023-10-12	00:47:05	1x2	30.27°N,120.13°E
Binjiang1239	2023-10-11	23:29:18	1x2	30.19°N,120.17°E
Binjiang1239	2023-10-11	23:18:45	1x2	30.19°N,120.17°E
Xiaoshan1282	2023-10-11	20:39:07	1x2	30.15°N,120.24°E
Xiaoshan1282	2023-10-11	19:56:20	1x1	30.15°N,120.24°E
Xiaoshan1282	2023-10-11	19:42:16	2x3	30.15°N,120.24°E
Qujiang1273	2023-10-11	19:05:53	1x2	28.98°N,118.96°E
Xiaoshan1282	2023-10-11	18:53:20	1x3	30.15°N,120.24°E
Binjiang1223	2023-10-11	18:45:38	1x2	30.27°N,120.13°E
Binjiang1239	2023-10-11	18:25:04	2x4	30.19°N,120.17°E
Binjiang1223	2023-10-11	17:46:15	1x3	30.27°N,120.13°E
Binjiang1223	2023-10-11	17:22:50	1x1	30.27°N,120.13°E
Xiaoshan1282	2023-10-11	17:09:54	1x2	30.15°N,120.24°E
Xiaoshan1282	2023-10-11	16:35:56	2x4	30.15°N,120.24°E
Xiaoshan1282	2023-10-11	16:27:48	1x1	30.15°N,120.24°E
Xiaoshan1282	2023-10-11	15:59:46	1x3	30.15°N,120.24°E
Binjiang1223	2023-10-11	13:32:28	1x1	30.27°N,120.13°E
Xiaoshan1282	2023-10-11	12:06:52	1x2	30.15°N,120.24°E
Shaoxing11F2	2023-10-11	09:39:42	1x2	30.05°N,120.86°E
Qujiang1273	2023-10-11	06:52:48	1x2	28.98°N,118.96°E
Binjiang1223	2023-10-11	06:29:50	2x2	30.27°N,120.13°E
Shaoxing11F2	2023-10-10	23:08:57	1x1	30.05°N,120.86°E
Shaoxing11F2	2023-10-10	20:16:33	1x1	30.05°N,120.86°E
Binjiang1223	2023-10-10	19:31:44	1x1	30.27°N,120.13°E
Binjiang1223	2023-10-10	19:23:40	1x4	30.27°N,120.13°E
Binjiang1223	2023-10-10	19:19:56	1x1	30.27°N,120.13°E
Shaoxing11F2	2023-10-10	19:13:10	1x2	30.05°N,120.86°E
Binjiang1223	2023-10-10	19:11:12	1x1	30.27°N,120.13°E
Binjiang1239	2023-10-10	18:58:26	1x2	30.19°N,120.17°E
Binjiang1223	2023-10-10	18:33:17	2x3	30.27°N,120.13°E
Pujiang128D	2023-10-10	18:30:49	1x2	29.46°N,119.90°E
Binjiang1223	2023-10-10	18:29:38	1x1	30.27°N,120.13°E
Shaoxing11F2	2023-10-10	18:03:30	2x3	30.05°N,120.86°E
Pujiang128D	2023-10-10	17:59:01	1x2	29.46°N,119.90°E
Binjiang1239	2023-10-10	17:39:31	1x4	30.19°N,120.17°E
Xiaoshan1282	2023-10-10	17:16:51	1x2	30.15°N,120.24°E
Tiantai11D9	2023-10-10	17:04:08	1x4	29.14°N,121.04°E
Xiaoshan1282	2023-10-10	17:03:09	1x2	30.15°N,120.24°E
Shaoxing11F2	2023-10-10	16:59:46	1x2	30.05°N,120.86°E
Binjiang1223	2023-10-10	16:43:23	1x1	30.27°N,120.13°E
Cixi1261	2023-10-10	16:18:04	2x2	30.19° N,121.28°E
Shaoxing11F2	2023-10-10	15:35:37	2x2	30.05°N,120.86°E
Binjiang1223	2023-10-10	13:49:39	1x1	30.27°N,120.13°E
Xiaoshan1282	2023-10-10	13:43:24	1x2	30.15°N,120.24°E
Xiaoshan1282	2023-10-10	12:54:24	1x2	30.15°N,120.24°E
Tiantai11D9	2023-10-10	12:53:46	1x2	29.14°N,121.04°E
Xiaoshan1282	2023-10-10	10:42:08	1x1	30.15°N,120.24°E
Cixi1261	2023-10-10	10:38:16	1x2	30.19° N,121.28°E
Xiaoshan1282	2023-10-10	08:44:39	1x2	30.15°N,120.24°E
Xiaoshan1282	2023-10-10	08:11:42	1x4	30.15°N,120.24°E
Shaoxing11F2	2023-10-10	06:18:55	1x3	30.05°N,120.86°E
Shaoxing11F2	2023-10-10	03:16:38	1x2	30.05°N,120.86°E
Shaoxing11F2	2023-10-10	02:48:19	1x3	30.05°N,120.86°E
Shaoxing11F2	2023-10-10	02:40:15	1x2	30.05°N,120.86°E
Pujiang128D	2023-10-10	01:50:30	1x3	29.46°N,119.90°E
Qujiang1273	2023-10-10	01:37:09	1x2	28.98°N,118.96°E
Qujiang1273	2023-10-09	23:19:22	2x3	28.98°N,118.96°E
Shaoxing11F2	2023-10-09	23:16:05	1x3	30.05°N,120.86°E
Shaoxing11F2	2023-10-09	21:12:12	2x4	30.05°N,120.86°E
Hzmc1237	2023-10-09	19:00:42	2x2	30.20°N,120.22°E
Binjiang1239	2023-10-09	18:55:09	1x2	30.19°N,120.17°E
Qujiang1273	2023-10-09	18:40:39	1x2	28.98°N,118.96°E
Qujiang1273	2023-10-09	17:51:10	1x4	28.98°N,118.96°E
Binjiang1239	2023-10-09	16:27:43	1x3	30.19°N,120.17°E
Xiaoshan1282	2023-10-09	13:22:46	1x2	30.15°N,120.24°E
Binjiang1223	2023-10-09	11:12:08	1x1	30.27°N,120.13°E
Hzmc1237	2023-10-09	10:15:46	1x1	30.20°N,120.22°E
Binjiang1223	2023-10-09	07:06:56	1x1	30.27°N,120.13°E
Binjiang1223	2023-10-09	06:26:58	2x4	30.27°N,120.13°E
Binjiang1223	2023-10-08	23:12:26	1x1	30.27°N,120.13°E
Binjiang1223	2023-10-08	23:07:49	1x2	30.27°N,120.13°E
Binjiang1223	2023-10-08	23:01:33	1x1	30.27°N,120.13°E
Binjiang1223	2023-10-08	23:01:10	1x1	30.27°N,120.13°E
Binjiang1223	2023-10-08	23:01:02	1x3	30.27°N,120.13°E
Binjiang1223	2023-10-08	22:58:58	1x3	30.27°N,120.13°E
Binjiang1223	2023-10-08	22:33:44	1x1	30.27°N,120.13°E
Binjiang1223	2023-10-08	22:13:00	1x3	30.27°N,120.13°E
Binjiang1223	2023-10-08	20:36:50	1x1	30.27°N,120.13°E
Qujiang1273	2023-10-08	19:36:54	1x2	28.98°N,118.96°E
Xiaoshan1282	2023-10-08	19:27:01	1x2	30.15°N,120.24°E
Binjiang1223	2023-10-08	19:21:53	1x3	30.27°N,120.13°E
Xiaoshan1282	2023-10-08	18:49:29	1x1	30.15°N,120.24°E
Binjiang1223	2023-10-08	18:38:46	1x1	30.27°N,120.13°E
Hzmc1237	2023-10-08	18:35:33	3x3	30.20°N,120.22°E
Binjiang1223	2023-10-08	18:18:00	1x2	30.27°N,120.13°E
Binjiang1223	2023-10-08	18:03:42	2x4	30.27°N,120.13°E
Xiaoshan1282	2023-10-08	17:42:32	1x2	30.15°N,120.24°E
Shaoxing11F2	2023-10-08	16:43:07	1x1	30.05°N,120.86°E
Shaoxing11F2	2023-10-08	13:53:56	1x3	30.05°N,120.86°E
Hzmc1237	2023-10-08	12:47:36	1x2	30.20°N,120.22°E
Hzmc1237	2023-10-08	10:04:58	1x3	30.20°N,120.22°E
Hzmc1237	2023-10-08	09:47:31	1x2	30.20°N,120.22°E
Hzmc1237	2023-10-08	09:20:05	1x2	30.20°N,120.22°E
Shaoxing11F2	2023-10-08	06:45:10	3x3	30.05°N,120.86°E
Binjiang1223	2023-10-08	06:24:17	1x2	30.27°N,120.13°E
Hzmc1237	2023-10-08	06:05:55	1x2	30.20°N,120.22°E
Pujiang128D	2023-10-08	04:18:41	1x1	29.46°N,119.90°E
Binjiang1223	2023-10-08	03:44:18	1x2	30.27°N,120.13°E
Binjiang1223	2023-10-08	02:26:49	1x1	30.27°N,120.13°E
Hzmc1237	2023-10-08	01:51:54	2x4	30.20°N,120.22°E
Xiaoshan1282	2023-10-07	11:01:46	1x2	30.15°N,120.24°E
Hzmc1237	2023-10-07	08:51:03	1x1	30.20°N,120.22°E
Binjiang1223	2023-10-07	08:46:46	1x1	30.27°N,120.13°E
Hzmc1237	2023-10-07	08:36:34	1x2	30.20°N,120.22°E
Hzmc1237	2023-10-07	08:19:25	1x3	30.20°N,120.22°E
Hzmc1237	2023-10-07	08:02:47	1x2	30.20°N,120.22°E
Binjiang1223	2023-10-07	07:25:10	2x2	30.27°N,120.13°E
Hzmc1237	2023-10-07	07:22:06	1x2	30.20°N,120.22°E
Xiaoshan1282	2023-10-07	06:42:35	1x2	30.15°N,120.24°E
Pujiang128D	2023-10-07	06:10:09	1x1	29.46°N,119.90°E
Hzmc1237	2023-10-07	05:54:45	1x1	30.20°N,120.22°E
Qujiang1273	2023-10-07	05:52:23	1x1	28.98°N,118.96°E
Xiaoshan1282	2023-10-07	04:09:36	1x2	30.15°N,120.24°E
Hzmc1237	2023-10-07	02:57:25	1x2	30.20°N,120.22°E
Shaoxing11F2	2023-10-07	00:28:32	2x4	30.05°N,120.86°E
Binjiang1239	2023-10-06	22:50:41	1x2	30.19°N,120.17°E
Qujiang1273	2023-10-06	22:50:06	1x1	28.98°N,118.96°E
Shaoxing11F2	2023-10-06	22:09:59	1x3	30.05°N,120.86°E
Xiaoshan1282	2023-10-06	19:55:18	2x2	30.15°N,120.24°E
Hzmc1237	2023-10-06	17:16:21	1x2	30.20°N,120.22°E
Binjiang1223	2023-10-06	15:20:34	1x2	30.27°N,120.13°E
Shaoxing11F2	2023-10-06	14:31:14	2x3	30.05°N,120.86°E
Binjiang1223	2023-10-06	14:07:37	1x2	30.27°N,120.13°E
Shaoxing11F2	2023-10-06	13:59:55	1x2	30.05°N,120.86°E
Xiaoshan1282	2023-10-06	12:56:01	1x4	30.15°N,120.24°E
Binjiang1223	2023-10-06	12:18:30	1x1	30.27°N,120.13°E
Xiaoshan1282	2023-10-06	07:12:08	2x3	30.15°N,120.24°E
Binjiang1223	2023-10-06	06:50:39	1x2	30.27°N,120.13°E
Binjiang1223	2023-10-06	06:41:31	1x2	30.27°N,120.13°E
Binjiang1223	2023-10-06	06:04:06	1x1	30.27°N,120.13°E
Qujiang1273	2023-10-06	05:58:17	1x2	28.98°N,118.96°E
Xiaoshan1282	2023-10-06	05:49:12	3x4	30.15°N,120.24°E
Binjiang1223	2023-10-06	04:50:08	1x1	30.27°N,120.13°E
Binjiang1223	2023-10-06	02:50:04	2x4	30.27°N,120.13°E
Binjiang1223	2023-10-06	02:41:26	1x2	30.27°N,120.13°E
Binjiang1223	2023-10-06	02:03:26	1x1	30.27°N,120.13°E
Binjiang1223	2023-10-06	01:21:02	1x2	30.27°N,120.13°E
Binjiang1223	2023-10-06	01:15:23	1x1	30.27°N,120.13°E
Binjiang1223	2023-10-06	01:13:55	1x4	30.27°N,120.13°E
Binjiang1223	2023-10-06	01:01:34	1x1	30.27°N,120.13°E
Pujiang128D	2023-10-06	00:53:59	2x2	29.46°N,119.90°E
Binjiang1223	2023-10-05	23:58:47	1x1	30.27°N,120.13°E
Binjiang1223	2023-10-05	23:12:35	1x3	30.27°N,120.13°E
Binjiang1223	2023-10-05	23:10:44	1x1	30.27°N,120.13°E
Binjiang1223	2023-10-05	21:06:54	1x1	30.27°N,120.13°E
Binjiang1223	2023-10-05	21:01:38	1x1	30.27°N,120.13°E
Binjiang1223	2023-10-05	20:42:08	1x2	30.27°N,120.13°E
Qujiang1273	2023-10-05	17:18:35	1x2	28.98°N,118.96°E
Shaoxing11F2	2023-10-05	17:15:51	1x3	30.05°N,120.86°E
Pujiang128D	2023-10-05	16:43:04	1x1	29.46°N,119.90°E
Shaoxing11F2	2023-10-05	16:28:11	1x2	30.05°N,120.86°E
Cixi1261	2023-10-05	16:12:27	1x3	30.19° N,121.28°E
Binjiang1239	2023-10-05	15:34:11	1x1	30.19°N,120.17°E
Shaoxing11F2	2023-10-05	13:53:00	2x2	30.05°N,120.86°E
Cixi1261	2023-10-05	12:06:42	2x4	30.19° N,121.28°E
Xiaoshan1282	2023-10-05	10:20:30	1x2	30.15°N,120.24°E
Pujiang128D	2023-10-05	06:55:28	1x4	29.46°N,119.90°E
Shaoxing11F2	2023-10-05	05:45:08	1x2	30.05°N,120.86°E
Binjiang1239	2023-10-05	04:25:04	1x2	30.19°N,120.17°E
Binjiang1239	2023-10-05	04:24:54	1x2	30.19°N,120.17°E
Binjiang1239	2023-10-05	04:05:32	1x3	30.19°N,120.17°E
Tiantai11D9	2023-10-05	03:03:43	3x4	29.14°N,121.04°E
Xiaoshan1282	2023-10-05	02:27:52	1x2	30.15°N,120.24°E
Binjiang1239	2023-10-04	23:40:16	1x1	30.19°N,120.17°E
Xiaoshan1282	2023-10-04	23:17:45	1x3	30.15°N,120.24°E
Binjiang1239	2023-10-04	22:58:21	3x4	30.19°N,120.17°E
Xiaoshan1282	2023-10-04	20:32:30	2x3	30.15°N,120.24°E
Xiaoshan1282	2023-10-04	18:47:29	1x1	30.15°N,120.24°E
Xiaoshan1282	2023-10-04	18:07:10	2x2	30.15°N,120.24°E
Tiantai11D9	2023-10-04	17:12:06	1x2	29.14°N,121.04°E
Xiaoshan1282	2023-10-04	16:06:03	3x4	30.15°N,120.24°E
Cixi1261	2023-10-04	15:46:24	1x2	30.19° N,121.28°E
Xiaoshan1282	2023-10-04	15:43:59	2x2	30.15°N,120.24°E
Xiaoshan1282	2023-10-04	15:28:38	2x2	30.15°N,120.24°E
Shaoxing11F2	2023-10-04	15:00:12	2x2	30.05°N,120.86°E
Binjiang1239	2023-10-04	09:30:50	1x4	30.19°N,120.17°E
Xiaoshan1282	2023-10-04	06:28:05	1x1	30.15°N,120.24°E
Xiaoshan1282	2023-10-04	06:09:01	2x2	30.15°N,120.24°E
Xiaoshan1282	2023-10-04	05:45:36	1x2	30.15°N,120.24°E
Qujiang1273	2023-10-04	01:41:32	1x1	28.98°N,118.96°E
Xiaoshan1282	2023-10-04	00:06:20	1x3	30.15°N,120.24°E
Binjiang1239	2023-10-03	23:31:14	1x1	30.19°N,120.17°E
Xiaoshan1282	2023-10-03	23:16:23	1x3	30.15°N,120.24°E
Cixi1261	2023-10-03	22:09:30	2x4	30.19° N,121.28°E
Xiaoshan1282	2023-10-03	21:28:42	1x2	30.15°N,120.24°E
Xiaoshan1282	2023-10-03	17:31:32	1x2	30.15°N,120.24°E
Binjiang1239	2023-10-03	17:18:29	1x1	30.19°N,120.17°E
Qujiang1273	2023-10-03	16:36:35	1x1	28.98°N,118.96°E
Tiantai11D9	2023-10-03	15:47:31	3x4	29.14°N,121.04°E
Xiaoshan1282	2023-10-03	14:58:21	1x2	30.15°N,120.24°E
Shaoxing11F2	2023-10-03	14:50:37	1x2	30.05°N,120.86°E
Xiaoshan1282	2023-10-03	14:33:38	2x3	30.15°N,120.24°E
Xiaoshan1282	2023-10-03	14:13:07	1x2	30.15°N,120.24°E
Tiantai11D9	2023-10-03	12:30:05	1x2	29.14°N,121.04°E
Xiaoshan1282	2023-10-03	06:28:22	1x3	30.15°N,120.24°E
Xiaoshan1282	2023-10-03	06:15:37	2x2	30.15°N,120.24°E
Tiantai11D9	2023-10-02	23:27:56	2x2	29.14°N,121.04°E
Xiaoshan1282	2023-10-02	23:05:25	1x2	30.15°N,120.24°E
Qujiang1273	2023-10-02	22:51:40	1x2	28.98°N,118.96°E
Shaoxing11F2	2023-10-02	22:25:05	1x2	30.05°N,120.86°E
Pujiang128D	2023-10-02	21:12:55	3x4	29.46°N,119.90°E
Xiaoshan1282	2023-10-02	20:53:07	1x2	30.15°N,120.24°E
Qujiang1273	2023-10-02	20:35:37	1x1	28.98°N,118.96°E
Xiaoshan1282	2023-10-02	18:45:17	1x2	30.15°N,120.24°E
Cixi1261	2023-10-02	18:43:58	1x2	30.19° N,121.28°E
Xiaoshan1282	2023-10-02	18:16:42	1x2	30.15°N,120.24°E
Qujiang1273	2023-10-02	17:21:56	1x3	28.98°N,118.96°E
Xiaoshan1282	2023-10-02	17:12:03	1x1	30.15°N,120.24°E
Xiaoshan1282	2023-10-02	15:57:21	1x2	30.15°N,120.24°E
Cixi1261	2023-10-02	15:42:28	1x3	30.19° N,121.28°E
Xiaoshan1282	2023-10-02	15:35:36	2x2	30.15°N,120.24°E
Tiantai11D9	2023-10-02	13:49:08	1x2	29.14°N,121.04°E
Xiaoshan1282	2023-10-02	13:37:58	1x1	30.15°N,120.24°E
Xiaoshan1282	2023-10-02	13:13:06	1x1	30.15°N,120.24°E
Tiantai11D9	2023-10-02	13:12:44	1x2	29.14°N,121.04°E
Qujiang1273	2023-10-02	12:27:54	1x2	28.98°N,118.96°E
Tiantai11D9	2023-10-02	11:44:15	2x3	29.14°N,121.04°E
Tiantai11D9	2023-10-02	11:42:49	4x4	29.14°N,121.04°E
Pujiang128D	2023-10-02	06:52:38	2x2	29.46°N,119.90°E
Xiaoshan1282	2023-10-02	06:03:34	2x3	30.15°N,120.24°E
Shaoxing11F2	2023-10-02	06:03:25	1x2	30.05°N,120.86°E
Xiaoshan1282	2023-10-02	06:00:40	1x2	30.15°N,120.24°E
Shaoxing11F2	2023-10-02	05:52:37	3x3	30.05°N,120.86°E
Qujiang1273	2023-10-02	05:18:30	2x3	28.98°N,118.96°E
Pujiang128D	2023-10-02	01:42:23	1x2	29.46°N,119.90°E
Shaoxing11F2	2023-10-01	21:02:14	1x2	30.05°N,120.86°E
Xiaoshan1282	2023-10-01	20:12:17	1x2	30.15°N,120.24°E
Binjiang1223	2023-10-01	19:48:30	1x1	30.27°N,120.13°E
Pujiang128D	2023-10-01	18:51:38	2x4	29.46°N,119.90°E
Qujiang1273	2023-10-01	18:48:26	2x2	28.98°N,118.96°E
Tiantai11D9	2023-10-01	18:39:15	1x2	29.14°N,121.04°E
Xiaoshan1282	2023-10-01	18:21:41	1x2	30.15°N,120.24°E
Shaoxing11F2	2023-10-01	18:11:06	2x2	30.05°N,120.86°E
Binjiang1223	2023-10-01	18:04:14	1x1	30.27°N,120.13°E
Hzmc1237	2023-10-01	18:00:32	2x2	30.20°N,120.22°E
Xiaoshan1282	2023-10-01	18:00:12	1x2	30.15°N,120.24°E
Binjiang1223	2023-10-01	17:57:44	1x1	30.27°N,120.13°E
Binjiang1223	2023-10-01	17:57:31	1x1	30.27°N,120.13°E
Tiantai11D9	2023-10-01	17:20:33	2x4	29.14°N,121.04°E
Hzmc1237	2023-10-01	16:39:39	2x2	30.20°N,120.22°E
Xiaoshan1282	2023-10-01	16:03:49	1x1	30.15°N,120.24°E
Xiaoshan1282	2023-10-01	15:18:03	1x2	30.15°N,120.24°E
Xiaoshan1282	2023-10-01	15:17:18	1x2	30.15°N,120.24°E
Xiaoshan1282	2023-10-01	15:15:33	1x2	30.15°N,120.24°E
Binjiang1223	2023-10-01	14:11:00	1x1	30.27°N,120.13°E
Binjiang1223	2023-10-01	14:02:53	1x1	30.27°N,120.13°E
Yunhe127B	2023-10-01	13:35:43	1x2	28.11°N,119.57°E
Xiaoshan1282	2023-10-01	13:28:08	1x2	30.15°N,120.24°E
Xiaoshan1282	2023-10-01	10:07:43	1x1	30.15°N,120.24°E
Hzmc1237	2023-10-01	09:14:34	2x2	30.20°N,120.22°E
Qujiang1273	2023-10-01	07:53:39	3x4	28.98°N,118.96°E
Hzmc1237	2023-10-01	07:34:35	1x3	30.20°N,120.22°E
Hzmc1237	2023-10-01	06:52:47	1x2	30.20°N,120.22°E
Binjiang1223	2023-10-01	06:34:37	1x2	30.27°N,120.13°E
Binjiang1223	2023-10-01	06:32:28	1x2	30.27°N,120.13°E
Hzmc1237	2023-10-01	06:20:12	1x2	30.20°N,120.22°E
Binjiang1223	2023-10-01	06:19:16	1x1	30.27°N,120.13°E
Hzmc1237	2023-10-01	06:17:19	2x3	30.20°N,120.22°E
Hzmc1237	2023-10-01	06:12:27	1x3	30.20°N,120.22°E
Binjiang1223	2023-10-01	06:07:37	1x2	30.27°N,120.13°E
Binjiang1223	2023-10-01	06:06:48	1x1	30.27°N,120.13°E
Hzmc1237	2023-10-01	06:00:39	2x3	30.20°N,120.22°E
Hzmc1237	2023-10-01	05:58:48	1x2	30.20°N,120.22°E
Binjiang1223	2023-10-01	05:56:45	1x1	30.27°N,120.13°E
Hzmc1237	2023-10-01	05:55:12	1x2	30.20°N,120.22°E
Tiantai11D9	2023-10-01	05:51:51	2x3	29.14°N,121.04°E
Binjiang1223	2023-10-01	05:47:58	1x1	30.27°N,120.13°E
Binjiang1223	2023-10-01	05:35:42	2x3	30.27°N,120.13°E
Xiaoshan1282	2023-10-01	05:34:24	1x2	30.15°N,120.24°E
Binjiang1223	2023-10-01	04:54:39	1x1	30.27°N,120.13°E
Binjiang1223	2023-10-01	02:40:25	1x1	30.27°N,120.13°E
Binjiang1223	2023-10-01	02:29:29	1x1	30.27°N,120.13°E
Qujiang1273	2023-10-01	01:29:10	1x2	28.98°N,118.96°E
Shaoxing11F2	2023-10-01	00:05:03	2x2	30.05°N,120.86°E
Binjiang1223	2023-11-30	18:57:58	1x2	30.27°N,120.13°E
Hzmc1237	2023-11-30	07:45:57	1x3	30.20°N,120.22°E
Qujiang1273	2023-11-30	06:30:41	1x1	28.98°N,118.96°E
Binjiang1223	2023-11-30	00:23:22	1x1	30.27°N,120.13°E
Qujiang1273	2023-11-29	17:45:44	1x3	28.98°N,118.96°E
Binjiang1223	2023-11-29	17:42:13	1x2	30.27°N,120.13°E
Xiaoshan1282	2023-11-29	17:22:01	1x2	30.15°N,120.24°E
Hzmc1237	2023-11-29	17:11:50	2x2	30.20°N,120.22°E
Pujiang128D	2023-11-29	17:02:16	1x1	29.46°N,119.90°E
Qujiang1273	2023-11-29	14:22:09	1x1	28.98°N,118.96°E
Hzmc1237	2023-11-29	12:35:49	3x4	30.20°N,120.22°E
Qujiang1273	2023-11-29	07:05:14	1x2	28.98°N,118.96°E
Binjiang1223	2023-11-29	06:36:49	1x2	30.27°N,120.13°E
Qujiang1273	2023-11-28	22:40:31	4x4	28.98°N,118.96°E
Qujiang1273	2023-11-28	21:52:03	1x1	28.98°N,118.96°E
Binjiang1223	2023-11-28	19:56:17	1x2	30.27°N,120.13°E
Qujiang1273	2023-11-28	17:33:24	1x1	28.98°N,118.96°E
Qujiang1273	2023-11-28	17:33:15	1x1	28.98°N,118.96°E
Qujiang1273	2023-11-28	17:33:04	1x1	28.98°N,118.96°E
Qujiang1273	2023-11-28	17:32:52	1x2	28.98°N,118.96°E
Qujiang1273	2023-11-28	17:27:09	1x4	28.98°N,118.96°E
Qujiang1273	2023-11-28	17:19:11	1x4	28.98°N,118.96°E
Xiaoshan1282	2023-11-28	16:49:12	2x2	30.15°N,120.24°E
Binjiang1223	2023-11-28	13:39:33	1x1	30.27°N,120.13°E
Binjiang1223	2023-11-28	11:07:37	1x3	30.27°N,120.13°E
Binjiang1223	2023-11-28	09:50:36	2x3	30.27°N,120.13°E
Binjiang1223	2023-11-28	09:39:58	1x1	30.27°N,120.13°E
Qujiang1273	2023-11-28	07:02:37	4x4	28.98°N,118.96°E
Binjiang1239	2023-11-28	00:33:27	1x3	30.19°N,120.17°E
Qujiang1273	2023-11-27	21:46:29	2x3	28.98°N,118.96°E
Qujiang1273	2023-11-27	20:33:04	1x2	28.98°N,118.96°E
Qujiang1273	2023-11-27	19:30:13	1x2	28.98°N,118.96°E
Qujiang1273	2023-11-27	19:14:09	1x2	28.98°N,118.96°E
Yunhe127B	2023-11-27	17:59:05	1x2	28.11°N,119.57°E
Qujiang1273	2023-11-27	16:54:28	2x3	28.98°N,118.96°E
Binjiang1239	2023-11-27	16:48:10	1x2	30.19°N,120.17°E
Binjiang1223	2023-11-27	16:41:56	1x1	30.27°N,120.13°E
Qujiang1273	2023-11-27	16:36:09	1x2	28.98°N,118.96°E
Hzmc1237	2023-11-27	09:40:15	1x3	30.20°N,120.22°E
Hzmc1237	2023-11-27	08:03:00	1x2	30.20°N,120.22°E
Hzmc1237	2023-11-27	07:28:56	2x3	30.20°N,120.22°E
Hzmc1237	2023-11-27	07:17:36	1x2	30.20°N,120.22°E
Hzmc1237	2023-11-27	06:28:05	1x1	30.20°N,120.22°E
Qujiang1273	2023-11-26	21:07:55	1x2	28.98°N,118.96°E
Binjiang1223	2023-11-26	20:52:17	1x1	30.27°N,120.13°E
Binjiang1239	2023-11-26	20:08:55	1x2	30.19°N,120.17°E
Qujiang1273	2023-11-26	18:47:14	2x2	28.98°N,118.96°E
Tiantai11D9	2023-11-26	18:11:06	2x2	29.14°N,121.04°E
Qujiang1273	2023-11-26	18:02:15	1x2	28.98°N,118.96°E
Tiantai11D9	2023-11-26	17:58:44	1x3	29.14°N,121.04°E
Binjiang1239	2023-11-26	17:50:52	1x4	30.19°N,120.17°E
Qujiang1273	2023-11-26	17:33:29	1x2	28.98°N,118.96°E
Qujiang1273	2023-11-26	17:10:56	1x2	28.98°N,118.96°E
Qujiang1273	2023-11-26	17:07:12	1x2	28.98°N,118.96°E
Yunhe127B	2023-11-26	16:49:22	1x4	28.11°N,119.57°E
Qujiang1273	2023-11-26	16:30:41	2x2	28.98°N,118.96°E
Qujiang1273	2023-11-26	16:27:16	4x4	28.98°N,118.96°E
Qujiang1273	2023-11-26	15:16:30	2x4	28.98°N,118.96°E
Tiantai11D9	2023-11-26	10:48:21	3x4	29.14°N,121.04°E
Binjiang1223	2023-11-26	09:51:33	1x1	30.27°N,120.13°E
Hzmc1237	2023-11-26	07:15:41	2x2	30.20°N,120.22°E
Binjiang1223	2023-11-26	07:03:20	1x1	30.27°N,120.13°E
Hzmc1237	2023-11-26	06:21:40	2x3	30.20°N,120.22°E
Qujiang1273	2023-11-26	03:51:34	1x1	28.98°N,118.96°E
Qujiang1273	2023-11-25	23:12:32	1x1	28.98°N,118.96°E
Binjiang1223	2023-11-25	19:38:45	1x1	30.27°N,120.13°E
Xiaoshan1282	2023-11-25	18:59:34	1x2	30.15°N,120.24°E
Binjiang1239	2023-11-25	18:37:44	1x2	30.19°N,120.17°E
Binjiang1239	2023-11-25	18:32:00	1x3	30.19°N,120.17°E
Cixi1261	2023-11-25	17:40:26	1x1	30.19° N,121.28°E
Binjiang1239	2023-11-25	17:34:08	1x1	30.19°N,120.17°E
Tiantai11D9	2023-11-25	17:15:37	2x2	29.14°N,121.04°E
Xiaoshan1282	2023-11-25	16:20:33	1x2	30.15°N,120.24°E
Qujiang1273	2023-11-25	16:19:43	1x2	28.98°N,118.96°E
Tiantai11D9	2023-11-25	14:03:53	2x4	29.14°N,121.04°E
Xiaoshan1282	2023-11-25	13:54:56	1x2	30.15°N,120.24°E
Binjiang1223	2023-11-25	12:57:00	1x1	30.27°N,120.13°E
Binjiang1223	2023-11-25	12:20:09	1x1	30.27°N,120.13°E
Qujiang1273	2023-11-25	10:29:17	1x3	28.98°N,118.96°E
Cixi1261	2023-11-25	06:12:51	3x3	30.19° N,121.28°E
Binjiang1223	2023-11-25	04:43:26	1x1	30.27°N,120.13°E
Cixi1261	2023-11-25	03:09:10	2x3	30.19° N,121.28°E
Qujiang1273	2023-11-24	21:08:58	1x1	28.98°N,118.96°E
Qujiang1273	2023-11-24	17:42:27	1x2	28.98°N,118.96°E
Xiaoshan1282	2023-11-24	17:35:40	2x2	30.15°N,120.24°E
Qujiang1273	2023-11-24	16:50:51	1x2	28.98°N,118.96°E
Qujiang1273	2023-11-24	15:31:27	2x3	28.98°N,118.96°E
Qujiang1273	2023-11-24	10:37:25	1x1	28.98°N,118.96°E
Qujiang1273	2023-11-24	07:37:34	1x3	28.98°N,118.96°E
Tiantai11D9	2023-11-24	06:26:07	1x2	29.14°N,121.04°E
Qujiang1273	2023-11-24	01:50:24	4x4	28.98°N,118.96°E
Qujiang1273	2023-11-24	01:18:39	1x2	28.98°N,118.96°E
Binjiang1223	2023-11-24	00:48:40	1x1	30.27°N,120.13°E
Binjiang1223	2023-11-24	00:48:30	1x1	30.27°N,120.13°E
Binjiang1223	2023-11-24	00:48:12	1x1	30.27°N,120.13°E
Xiaoshan1282	2023-11-23	22:55:59	1x1	30.15°N,120.24°E
Binjiang1239	2023-11-23	21:29:52	1x2	30.19°N,120.17°E
Qujiang1273	2023-11-23	19:52:52	1x4	28.98°N,118.96°E
Qujiang1273	2023-11-23	18:59:22	2x4	28.98°N,118.96°E
Binjiang1223	2023-11-23	18:58:40	1x1	30.27°N,120.13°E
Xiaoshan1282	2023-11-23	18:39:28	4x4	30.15°N,120.24°E
Qujiang1273	2023-11-23	18:16:44	1x1	28.98°N,118.96°E
Qujiang1273	2023-11-23	18:12:43	1x1	28.98°N,118.96°E
Qujiang1273	2023-11-23	18:09:04	2x3	28.98°N,118.96°E
Qujiang1273	2023-11-23	18:00:45	1x1	28.98°N,118.96°E
Qujiang1273	2023-11-23	17:56:13	2x2	28.98°N,118.96°E
Qujiang1273	2023-11-23	17:49:32	1x3	28.98°N,118.96°E
Binjiang1239	2023-11-23	17:31:26	1x2	30.19°N,120.17°E
Yunhe127B	2023-11-23	17:26:15	1x3	28.11°N,119.57°E
Qujiang1273	2023-11-23	17:14:30	1x1	28.98°N,118.96°E
Yunhe127B	2023-11-23	17:09:36	1x2	28.11°N,119.57°E
Binjiang1239	2023-11-23	16:48:16	1x1	30.19°N,120.17°E
Binjiang1239	2023-11-23	16:45:47	1x2	30.19°N,120.17°E
Binjiang1239	2023-11-23	16:45:27	1x2	30.19°N,120.17°E
Binjiang1239	2023-11-23	16:41:23	1x1	30.19°N,120.17°E
Binjiang1239	2023-11-23	16:29:56	1x1	30.19°N,120.17°E
Binjiang1239	2023-11-23	16:27:21	1x1	30.19°N,120.17°E
Hzmc1237	2023-11-23	16:10:27	1x2	30.20°N,120.22°E
Xiaoshan1282	2023-11-23	16:01:59	1x1	30.15°N,120.24°E
Binjiang1239	2023-11-23	15:59:55	1x1	30.19°N,120.17°E
Binjiang1239	2023-11-23	15:59:23	1x1	30.19°N,120.17°E
Binjiang1239	2023-11-23	15:01:28	1x1	30.19°N,120.17°E
Binjiang1239	2023-11-23	15:01:04	1x1	30.19°N,120.17°E
Binjiang1239	2023-11-23	15:00:53	1x1	30.19°N,120.17°E
Binjiang1239	2023-11-23	14:56:25	1x1	30.19°N,120.17°E
Xiaoshan1282	2023-11-23	12:50:16	1x2	30.15°N,120.24°E
Binjiang1239	2023-11-23	11:43:50	1x1	30.19°N,120.17°E
Binjiang1239	2023-11-23	11:43:21	1x1	30.19°N,120.17°E
Qujiang1273	2023-11-23	11:39:56	1x1	28.98°N,118.96°E
Binjiang1239	2023-11-23	11:19:48	1x1	30.19°N,120.17°E
Binjiang1239	2023-11-23	11:16:01	1x2	30.19°N,120.17°E
Binjiang1239	2023-11-23	11:15:50	1x1	30.19°N,120.17°E
Binjiang1239	2023-11-23	11:14:58	1x2	30.19°N,120.17°E
Binjiang1239	2023-11-23	11:12:02	1x1	30.19°N,120.17°E
Binjiang1239	2023-11-23	08:58:37	1x1	30.19°N,120.17°E
Hzmc1237	2023-11-23	07:46:18	2x2	30.20°N,120.22°E
Binjiang1239	2023-11-23	07:37:42	1x2	30.19°N,120.17°E
Binjiang1239	2023-11-23	07:23:35	1x2	30.19°N,120.17°E
Binjiang1239	2023-11-23	07:22:49	1x1	30.19°N,120.17°E
Binjiang1239	2023-11-23	07:21:45	1x1	30.19°N,120.17°E
Binjiang1239	2023-11-23	07:21:18	1x1	30.19°N,120.17°E
Qujiang1273	2023-11-23	06:51:41	1x1	28.98°N,118.96°E
Qujiang1273	2023-11-23	06:29:47	1x1	28.98°N,118.96°E
Binjiang1239	2023-11-23	05:51:20	1x3	30.19°N,120.17°E
Binjiang1239	2023-11-23	05:50:53	1x1	30.19°N,120.17°E
Binjiang1239	2023-11-23	05:49:02	1x2	30.19°N,120.17°E
Binjiang1239	2023-11-23	05:48:51	1x1	30.19°N,120.17°E
Binjiang1239	2023-11-23	05:46:54	1x2	30.19°N,120.17°E
Binjiang1239	2023-11-23	05:19:21	1x1	30.19°N,120.17°E
Binjiang1239	2023-11-23	05:17:50	1x1	30.19°N,120.17°E
Qujiang1273	2023-11-23	00:31:21	1x2	28.98°N,118.96°E
Qujiang1273	2023-11-22	22:06:47	2x3	28.98°N,118.96°E
Qujiang1273	2023-11-22	20:57:06	1x1	28.98°N,118.96°E
Qujiang1273	2023-11-22	20:26:46	1x2	28.98°N,118.96°E
Qujiang1273	2023-11-22	18:00:37	1x2	28.98°N,118.96°E
Qujiang1273	2023-11-22	17:51:33	1x2	28.98°N,118.96°E
Binjiang1239	2023-11-22	17:41:03	1x2	30.19°N,120.17°E
Qujiang1273	2023-11-22	17:36:18	1x1	28.98°N,118.96°E
Cixi1261	2023-11-22	13:20:21	1x2	30.19° N,121.28°E
Yunhe127B	2023-11-22	12:53:48	4x4	28.11°N,119.57°E
Hzmc1237	2023-11-22	12:31:49	2x3	30.20°N,120.22°E
Binjiang1223	2023-11-22	11:07:28	1x1	30.27°N,120.13°E
Shaoxing11F2	2023-11-22	11:00:55	1x4	30.05°N,120.86°E
Binjiang1223	2023-11-22	09:34:19	1x1	30.27°N,120.13°E
Qujiang1273	2023-11-22	06:49:19	1x1	28.98°N,118.96°E
Binjiang1239	2023-11-21	18:43:10	1x1	30.19°N,120.17°E
Tiantai11D9	2023-11-21	18:41:05	3x4	29.14°N,121.04°E
Binjiang1223	2023-11-21	18:29:23	1x2	30.27°N,120.13°E
Binjiang1239	2023-11-21	18:00:26	2x2	30.19°N,120.17°E
Qujiang1273	2023-11-21	17:57:19	1x4	28.98°N,118.96°E
Qujiang1273	2023-11-21	17:33:34	1x1	28.98°N,118.96°E
Qujiang1273	2023-11-21	17:28:04	4x4	28.98°N,118.96°E
Yunhe127B	2023-11-21	12:38:12	2x3	28.11°N,119.57°E
Hzmc1237	2023-11-21	12:37:16	1x2	30.20°N,120.22°E
Hzmc1237	2023-11-21	08:38:15	1x3	30.20°N,120.22°E
Xiaoshan1282	2023-11-21	08:11:32	1x2	30.15°N,120.24°E
Qujiang1273	2023-11-21	01:48:05	1x2	28.98°N,118.96°E
Qujiang1273	2023-11-20	20:12:30	1x2	28.98°N,118.96°E
Qujiang1273	2023-11-20	14:38:10	2x3	28.98°N,118.96°E
Binjiang1239	2023-11-20	11:55:37	1x4	30.19°N,120.17°E
Xiaoshan1282	2023-11-20	08:08:33	2x3	30.15°N,120.24°E
Cixi1261	2023-11-19	18:25:51	1x2	30.19° N,121.28°E
Binjiang1239	2023-11-19	15:54:37	1x1	30.19°N,120.17°E
Binjiang1239	2023-11-19	11:47:16	1x1	30.19°N,120.17°E
Xiaoshan1282	2023-11-18	17:30:47	1x2	30.15°N,120.24°E
Pujiang128D	2023-11-18	16:53:42	3x3	29.46°N,119.90°E
Binjiang1239	2023-11-18	15:00:59	1x4	30.19°N,120.17°E
Binjiang1223	2023-11-18	12:44:36	1x1	30.27°N,120.13°E
Hzmc1237	2023-11-18	09:21:57	1x2	30.20°N,120.22°E
Xiaoshan1282	2023-11-18	08:28:05	2x3	30.15°N,120.24°E
Binjiang1239	2023-11-17	19:12:20	1x1	30.19°N,120.17°E
Xiaoshan1282	2023-11-17	18:31:03	1x1	30.15°N,120.24°E
Tiantai11D9	2023-11-17	17:55:18	1x2	29.14°N,121.04°E
Qujiang1273	2023-11-17	17:49:13	1x4	28.98°N,118.96°E
Binjiang1223	2023-11-17	14:57:51	1x1	30.27°N,120.13°E
Binjiang1223	2023-11-17	14:57:30	1x1	30.27°N,120.13°E
Binjiang1223	2023-11-17	14:56:19	1x1	30.27°N,120.13°E
Binjiang1223	2023-11-17	14:56:06	1x1	30.27°N,120.13°E
Binjiang1223	2023-11-17	14:55:06	1x1	30.27°N,120.13°E
Binjiang1223	2023-11-17	14:54:07	1x1	30.27°N,120.13°E
Xiaoshan1282	2023-11-17	14:35:04	1x1	30.15°N,120.24°E
Qujiang1273	2023-11-17	14:33:42	1x1	28.98°N,118.96°E
Binjiang1239	2023-11-17	14:21:46	2x3	30.19°N,120.17°E
Qujiang1273	2023-11-17	10:02:55	2x3	28.98°N,118.96°E
Binjiang1223	2023-11-17	08:08:12	1x2	30.27°N,120.13°E
Qujiang1273	2023-11-16	20:15:56	1x1	28.98°N,118.96°E
Binjiang1223	2023-11-16	19:41:49	1x1	30.27°N,120.13°E
Xiaoshan1282	2023-11-16	17:28:04	1x1	30.15°N,120.24°E
Tiantai11D9	2023-11-16	17:12:06	4x4	29.14°N,121.04°E
Hzmc1237	2023-11-16	17:07:50	1x1	30.20°N,120.22°E
Hzmc1237	2023-11-16	12:49:50	1x2	30.20°N,120.22°E
Pujiang128D	2023-11-16	08:57:01	1x2	29.46°N,119.90°E
Binjiang1239	2023-11-16	06:45:13	3x4	30.19°N,120.17°E
Qujiang1273	2023-11-16	02:50:28	1x4	28.98°N,118.96°E
Cixi1261	2023-11-16	01:32:39	1x2	30.19° N,121.28°E
Qujiang1273	2023-11-15	23:46:34	2x2	28.98°N,118.96°E
Qujiang1273	2023-11-15	23:27:29	1x2	28.98°N,118.96°E
Tiantai11D9	2023-11-15	19:08:30	1x2	29.14°N,121.04°E
Qujiang1273	2023-11-15	18:20:06	2x4	28.98°N,118.96°E
Qujiang1273	2023-11-15	18:01:03	1x1	28.98°N,118.96°E
Qujiang1273	2023-11-15	17:54:59	1x2	28.98°N,118.96°E
Binjiang1239	2023-11-15	17:14:39	2x4	30.19°N,120.17°E
Tiantai11D9	2023-11-15	17:00:41	2x4	29.14°N,121.04°E
Qujiang1273	2023-11-15	12:38:02	1x2	28.98°N,118.96°E
Hzmc1237	2023-11-15	11:42:04	1x3	30.20°N,120.22°E
Qujiang1273	2023-11-14	18:51:55	1x1	28.98°N,118.96°E
Qujiang1273	2023-11-14	17:29:14	1x2	28.98°N,118.96°E
Binjiang1239	2023-11-14	17:25:18	1x1	30.19°N,120.17°E
Qujiang1273	2023-11-14	17:14:12	1x2	28.98°N,118.96°E
Shaoxing11F2	2023-11-14	17:09:32	1x3	30.05°N,120.86°E
Qujiang1273	2023-11-14	16:54:21	1x1	28.98°N,118.96°E
Tiantai11D9	2023-11-14	16:53:12	3x3	29.14°N,121.04°E
Tiantai11D9	2023-11-14	16:46:19	1x1	29.14°N,121.04°E
Tiantai11D9	2023-11-14	16:36:29	1x3	29.14°N,121.04°E
Tiantai11D9	2023-11-14	16:31:55	2x2	29.14°N,121.04°E
Binjiang1239	2023-11-14	14:21:06	1x2	30.19°N,120.17°E
Binjiang1239	2023-11-14	14:18:45	1x2	30.19°N,120.17°E
Binjiang1239	2023-11-14	14:13:12	1x1	30.19°N,120.17°E
Pujiang128D	2023-11-14	08:47:02	1x1	29.46°N,119.90°E
Binjiang1239	2023-11-14	01:14:17	1x2	30.19°N,120.17°E
Qujiang1273	2023-11-13	18:57:45	1x4	28.98°N,118.96°E
Pujiang128D	2023-11-13	18:50:47	2x3	29.46°N,119.90°E
Binjiang1223	2023-11-13	18:23:48	1x1	30.27°N,120.13°E
Qujiang1273	2023-11-13	17:21:57	1x2	28.98°N,118.96°E
Qujiang1273	2023-11-13	17:19:05	2x4	28.98°N,118.96°E
Xiaoshan1282	2023-11-13	13:53:10	2x3	30.15°N,120.24°E
Binjiang1223	2023-11-13	13:24:17	1x2	30.27°N,120.13°E
Yunhe127B	2023-11-13	12:34:31	1x2	28.11°N,119.57°E
Qujiang1273	2023-11-13	08:59:30	2x3	28.98°N,118.96°E
Qujiang1273	2023-11-13	00:46:37	2x4	28.98°N,118.96°E
Pujiang128D	2023-11-12	17:24:07	1x2	29.46°N,119.90°E
Qujiang1273	2023-11-12	16:26:15	2x3	28.98°N,118.96°E
Hzmc1237	2023-11-12	15:53:20	1x3	30.20°N,120.22°E
Pujiang128D	2023-11-12	09:03:57	1x2	29.46°N,119.90°E
Yunhe127B	2023-11-12	07:52:22	1x2	28.11°N,119.57°E
Hzmc1237	2023-11-12	07:11:13	1x1	30.20°N,120.22°E
Qujiang1273	2023-11-12	06:43:24	1x4	28.98°N,118.96°E
Binjiang1223	2023-11-12	06:22:15	1x1	30.27°N,120.13°E
Cixi1261	2023-11-12	01:57:22	1x2	30.19° N,121.28°E
Binjiang1239	2023-11-11	20:20:28	2x4	30.19°N,120.17°E
Qujiang1273	2023-11-11	20:01:57	1x2	28.98°N,118.96°E
Qujiang1273	2023-11-11	18:46:40	1x3	28.98°N,118.96°E
Hzmc1237	2023-11-11	18:33:52	1x1	30.20°N,120.22°E
Cixi1261	2023-11-11	18:19:44	3x4	30.19° N,121.28°E
Xiaoshan1282	2023-11-11	17:02:44	1x2	30.15°N,120.24°E
Pujiang128D	2023-11-11	16:56:26	1x3	29.46°N,119.90°E
Pujiang128D	2023-11-11	16:56:11	1x2	29.46°N,119.90°E
Pujiang128D	2023-11-11	16:21:41	3x4	29.46°N,119.90°E
Hzmc1237	2023-11-11	16:00:06	1x1	30.20°N,120.22°E
Pujiang128D	2023-11-11	15:59:59	2x2	29.46°N,119.90°E
Qujiang1273	2023-11-11	15:03:39	1x2	28.98°N,118.96°E
Qujiang1273	2023-11-11	11:17:49	1x1	28.98°N,118.96°E
Hzmc1237	2023-11-11	08:19:32	1x2	30.20°N,120.22°E
Qujiang1273	2023-11-11	07:50:32	1x2	28.98°N,118.96°E
Xiaoshan1282	2023-11-11	07:03:05	1x1	30.15°N,120.24°E
Qujiang1273	2023-11-11	06:21:40	1x1	28.98°N,118.96°E
Binjiang1223	2023-11-11	05:25:58	1x1	30.27°N,120.13°E
Qujiang1273	2023-11-11	03:24:47	2x2	28.98°N,118.96°E
Tiantai11D9	2023-11-11	00:40:50	1x2	29.14°N,121.04°E
Binjiang1239	2023-11-10	19:11:31	1x2	30.19°N,120.17°E
Binjiang1239	2023-11-10	18:07:04	1x1	30.19°N,120.17°E
Cixi1261	2023-11-10	17:47:03	1x4	30.19° N,121.28°E
Qujiang1273	2023-11-10	17:40:12	1x1	28.98°N,118.96°E
Qujiang1273	2023-11-10	17:33:52	1x2	28.98°N,118.96°E
Qujiang1273	2023-11-10	17:31:53	1x2	28.98°N,118.96°E
Qujiang1273	2023-11-10	17:21:16	2x4	28.98°N,118.96°E
Yunhe127B	2023-11-10	17:16:49	1x2	28.11°N,119.57°E
Qujiang1273	2023-11-10	17:14:41	2x4	28.98°N,118.96°E
Qujiang1273	2023-11-10	09:42:19	1x3	28.98°N,118.96°E
Qujiang1273	2023-11-10	08:21:52	3x4	28.98°N,118.96°E
Hzmc1237	2023-11-10	08:06:19	1x2	30.20°N,120.22°E
Binjiang1223	2023-11-10	08:06:04	1x1	30.27°N,120.13°E
Binjiang1223	2023-11-10	08:05:56	1x1	30.27°N,120.13°E
Binjiang1223	2023-11-10	08:04:44	1x1	30.27°N,120.13°E
Binjiang1223	2023-11-10	07:10:54	2x3	30.27°N,120.13°E
Qujiang1273	2023-11-10	06:42:52	1x2	28.98°N,118.96°E
Shaoxing11F2	2023-11-10	06:42:15	1x3	30.05°N,120.86°E
Shaoxing11F2	2023-11-10	06:32:25	1x2	30.05°N,120.86°E
Shaoxing11F2	2023-11-10	06:31:57	2x3	30.05°N,120.86°E
Shaoxing11F2	2023-11-10	06:20:43	1x1	30.05°N,120.86°E
Cixi1261	2023-11-10	06:14:31	1x1	30.19° N,121.28°E
Cixi1261	2023-11-10	05:02:26	1x2	30.19° N,121.28°E
Cixi1261	2023-11-10	04:25:19	1x1	30.19° N,121.28°E
Qujiang1273	2023-11-10	03:22:01	1x1	28.98°N,118.96°E
Qujiang1273	2023-11-10	02:24:51	1x4	28.98°N,118.96°E
Qujiang1273	2023-11-10	01:23:31	1x2	28.98°N,118.96°E
Cixi1261	2023-11-10	00:41:27	1x2	30.19° N,121.28°E
Qujiang1273	2023-11-10	00:02:10	1x2	28.98°N,118.96°E
Qujiang1273	2023-11-09	23:58:54	1x3	28.98°N,118.96°E
Cixi1261	2023-11-09	23:51:09	1x1	30.19° N,121.28°E
Qujiang1273	2023-11-09	23:47:57	1x1	28.98°N,118.96°E
Qujiang1273	2023-11-09	23:20:46	1x4	28.98°N,118.96°E
Qujiang1273	2023-11-09	23:18:36	1x3	28.98°N,118.96°E
Binjiang1223	2023-11-09	22:53:17	1x1	30.27°N,120.13°E
Qujiang1273	2023-11-09	22:49:49	2x3	28.98°N,118.96°E
Qujiang1273	2023-11-09	20:30:11	1x2	28.98°N,118.96°E
Binjiang1223	2023-11-09	20:24:30	1x1	30.27°N,120.13°E
Binjiang1223	2023-11-09	20:19:59	1x1	30.27°N,120.13°E
Binjiang1223	2023-11-09	19:21:22	1x1	30.27°N,120.13°E
Yunhe127B	2023-11-09	19:20:28	1x2	28.11°N,119.57°E
Qujiang1273	2023-11-09	19:19:15	1x4	28.98°N,118.96°E
Binjiang1223	2023-11-09	19:09:37	1x1	30.27°N,120.13°E
Binjiang1223	2023-11-09	19:05:29	1x1	30.27°N,120.13°E
Qujiang1273	2023-11-09	18:12:23	4x4	28.98°N,118.96°E
Qujiang1273	2023-11-09	18:05:26	2x4	28.98°N,118.96°E
Qujiang1273	2023-11-09	17:57:06	1x4	28.98°N,118.96°E
Qujiang1273	2023-11-09	17:51:33	1x3	28.98°N,118.96°E
Qujiang1273	2023-11-09	17:49:25	2x2	28.98°N,118.96°E
Qujiang1273	2023-11-09	17:48:07	1x2	28.98°N,118.96°E
Qujiang1273	2023-11-09	17:42:11	2x2	28.98°N,118.96°E
Qujiang1273	2023-11-09	17:34:45	2x3	28.98°N,118.96°E
Qujiang1273	2023-11-09	17:34:19	1x2	28.98°N,118.96°E
Qujiang1273	2023-11-09	17:25:55	1x2	28.98°N,118.96°E
Qujiang1273	2023-11-09	17:19:14	1x2	28.98°N,118.96°E
Hzmc1237	2023-11-09	17:09:27	3x3	30.20°N,120.22°E
Qujiang1273	2023-11-09	17:08:41	1x1	28.98°N,118.96°E
Binjiang1239	2023-11-09	17:03:18	1x2	30.19°N,120.17°E
Yunhe127B	2023-11-09	15:26:06	1x2	28.11°N,119.57°E
Yunhe127B	2023-11-09	15:11:21	1x4	28.11°N,119.57°E
Yunhe127B	2023-11-09	14:42:52	2x2	28.11°N,119.57°E
Binjiang1239	2023-11-09	14:27:40	1x2	30.19°N,120.17°E
Qujiang1273	2023-11-09	14:26:42	1x3	28.98°N,118.96°E
Binjiang1239	2023-11-09	13:09:31	4x4	30.19°N,120.17°E
Hzmc1237	2023-11-09	10:26:36	2x3	30.20°N,120.22°E
Hzmc1237	2023-11-09	09:18:27	1x2	30.20°N,120.22°E
Hzmc1237	2023-11-09	08:35:38	1x3	30.20°N,120.22°E
Binjiang1223	2023-11-09	07:01:49	2x3	30.27°N,120.13°E
Hzmc1237	2023-11-09	06:59:19	1x2	30.20°N,120.22°E
Qujiang1273	2023-11-09	06:19:51	1x1	28.98°N,118.96°E
Qujiang1273	2023-11-09	06:16:44	1x3	28.98°N,118.96°E
Qujiang1273	2023-11-09	06:09:27	1x2	28.98°N,118.96°E
Binjiang1223	2023-11-09	05:56:35	1x1	30.27°N,120.13°E
Qujiang1273	2023-11-09	01:34:48	1x2	28.98°N,118.96°E
Qujiang1273	2023-11-09	00:28:51	1x1	28.98°N,118.96°E
Binjiang1223	2023-11-08	22:48:41	1x2	30.27°N,120.13°E
Qujiang1273	2023-11-08	22:23:15	2x2	28.98°N,118.96°E
Qujiang1273	2023-11-08	22:10:33	1x2	28.98°N,118.96°E
Binjiang1223	2023-11-08	21:23:15	1x3	30.27°N,120.13°E
Xiaoshan1282	2023-11-08	21:19:10	1x2	30.15°N,120.24°E
Qujiang1273	2023-11-08	21:10:10	1x3	28.98°N,118.96°E
Xiaoshan1282	2023-11-08	21:00:11	1x2	30.15°N,120.24°E
Qujiang1273	2023-11-08	20:37:47	1x2	28.98°N,118.96°E
Shaoxing11F2	2023-11-08	20:09:10	1x2	30.05°N,120.86°E
Qujiang1273	2023-11-08	18:19:04	2x4	28.98°N,118.96°E
Binjiang1223	2023-11-08	17:28:42	2x4	30.27°N,120.13°E
Qujiang1273	2023-11-08	17:04:36	1x2	28.98°N,118.96°E
Qujiang1273	2023-11-08	14:18:17	1x2	28.98°N,118.96°E
Qujiang1273	2023-11-08	14:02:22	1x3	28.98°N,118.96°E
Yunhe127B	2023-11-08	13:32:31	2x3	28.11°N,119.57°E
Hzmc1237	2023-11-08	11:28:13.460000	1x4	30.20°N,120.22°E
Hzmc1237	2023-11-08	11:28:12.127000	1x3	30.20°N,120.22°E
Binjiang1239	2023-11-08	10:47:09	1x3	30.19°N,120.17°E
Yunhe127B	2023-11-08	09:41:18	1x1	28.11°N,119.57°E
Xiaoshan1282	2023-11-08	06:46:06	1x3	30.15°N,120.24°E
Xiaoshan1282	2023-11-08	06:20:56	1x3	30.15°N,120.24°E
Binjiang1239	2023-11-08	05:57:51	1x1	30.19°N,120.17°E
Qujiang1273	2023-11-08	03:37:45	2x2	28.98°N,118.96°E
Hzmc1237	2023-11-07	23:15:02	1x4	30.20°N,120.22°E
Qujiang1273	2023-11-07	23:02:42	1x2	28.98°N,118.96°E
Cixi1261	2023-11-07	20:43:34	1x2	30.19° N,121.28°E
Cixi1261	2023-11-07	19:05:58	1x2	30.19° N,121.28°E
Cixi1261	2023-11-07	18:48:10	1x1	30.19° N,121.28°E
Qujiang1273	2023-11-07	17:53:20	1x1	28.98°N,118.96°E
Qujiang1273	2023-11-07	17:52:15	1x3	28.98°N,118.96°E
Binjiang1223	2023-11-07	17:22:54	1x2	30.27°N,120.13°E
Qujiang1273	2023-11-07	17:18:01	1x2	28.98°N,118.96°E
Qujiang1273	2023-11-07	17:16:56	1x1	28.98°N,118.96°E
Hzmc1237	2023-11-07	17:07:39	1x2	30.20°N,120.22°E
Binjiang1223	2023-11-07	17:05:04	1x4	30.27°N,120.13°E
Binjiang1223	2023-11-07	16:54:10	1x2	30.27°N,120.13°E
Binjiang1223	2023-11-07	13:24:54	1x1	30.27°N,120.13°E
Binjiang1223	2023-11-07	13:23:54	1x1	30.27°N,120.13°E
Binjiang1223	2023-11-07	11:06:40	1x1	30.27°N,120.13°E
Binjiang1223	2023-11-07	10:14:04	1x1	30.27°N,120.13°E
Binjiang1223	2023-11-07	10:13:38	1x1	30.27°N,120.13°E
Binjiang1223	2023-11-07	10:13:05	1x1	30.27°N,120.13°E
Hzmc1237	2023-11-07	10:06:02	1x2	30.20°N,120.22°E
Binjiang1223	2023-11-07	09:14:40	1x4	30.27°N,120.13°E
Binjiang1239	2023-11-07	08:59:49	1x1	30.19°N,120.17°E
Hzmc1237	2023-11-07	08:52:45	2x3	30.20°N,120.22°E
Xiaoshan1282	2023-11-07	08:19:44	1x1	30.15°N,120.24°E
Hzmc1237	2023-11-07	08:17:50	1x1	30.20°N,120.22°E
Qujiang1273	2023-11-07	08:04:08	1x3	28.98°N,118.96°E
Hzmc1237	2023-11-07	06:49:58	1x1	30.20°N,120.22°E
Binjiang1239	2023-11-07	01:23:39	2x2	30.19°N,120.17°E
Yunhe127B	2023-11-07	00:06:26	1x3	28.11°N,119.57°E
Binjiang1239	2023-11-06	22:48:19	4x4	30.19°N,120.17°E
Qujiang1273	2023-11-06	21:34:06	1x4	28.98°N,118.96°E
Qujiang1273	2023-11-06	20:50:52	1x2	28.98°N,118.96°E
Shaoxing11F2	2023-11-06	18:50:02	1x3	30.05°N,120.86°E
Qujiang1273	2023-11-06	18:43:15	1x3	28.98°N,118.96°E
Xiaoshan1282	2023-11-06	18:30:33	1x1	30.15°N,120.24°E
Binjiang1223	2023-11-06	18:26:01	1x1	30.27°N,120.13°E
Qujiang1273	2023-11-06	18:07:31	2x3	28.98°N,118.96°E
Binjiang1223	2023-11-06	17:59:36	1x1	30.27°N,120.13°E
Qujiang1273	2023-11-06	17:58:38	1x2	28.98°N,118.96°E
Pujiang128D	2023-11-06	17:49:21	1x2	29.46°N,119.90°E
Qujiang1273	2023-11-06	17:30:41	1x2	28.98°N,118.96°E
Yunhe127B	2023-11-06	15:06:07	2x4	28.11°N,119.57°E
Binjiang1223	2023-11-06	13:01:38	1x1	30.27°N,120.13°E
Binjiang1223	2023-11-06	11:28:54	1x1	30.27°N,120.13°E
Hzmc1237	2023-11-06	10:27:50	2x3	30.20°N,120.22°E
Tiantai11D9	2023-11-06	09:05:56	2x2	29.14°N,121.04°E
Hzmc1237	2023-11-06	08:35:20	1x1	30.20°N,120.22°E
Qujiang1273	2023-11-06	07:29:22	1x2	28.98°N,118.96°E
Qujiang1273	2023-11-06	06:54:10	4x4	28.98°N,118.96°E
Binjiang1223	2023-11-06	06:21:52	1x1	30.27°N,120.13°E
Qujiang1273	2023-11-06	04:07:09	1x2	28.98°N,118.96°E
Qujiang1273	2023-11-06	02:54:27	2x2	28.98°N,118.96°E
Qujiang1273	2023-11-06	01:52:43	2x4	28.98°N,118.96°E
Qujiang1273	2023-11-06	01:12:06	1x2	28.98°N,118.96°E
Qujiang1273	2023-11-06	00:29:38	2x3	28.98°N,118.96°E
Binjiang1239	2023-11-06	00:03:32	1x2	30.19°N,120.17°E
Binjiang1223	2023-11-05	21:26:30	1x1	30.27°N,120.13°E
Qujiang1273	2023-11-05	21:12:31	1x3	28.98°N,118.96°E
Pujiang128D	2023-11-05	20:47:13	1x2	29.46°N,119.90°E
Binjiang1223	2023-11-05	20:26:14	2x3	30.27°N,120.13°E
Qujiang1273	2023-11-05	20:12:41	1x2	28.98°N,118.96°E
Binjiang1239	2023-11-05	19:21:06	2x2	30.19°N,120.17°E
Qujiang1273	2023-11-05	19:17:40	4x4	28.98°N,118.96°E
Binjiang1223	2023-11-05	18:52:01	1x1	30.27°N,120.13°E
Qujiang1273	2023-11-05	18:24:54	3x3	28.98°N,118.96°E
Binjiang1239	2023-11-05	18:04:54	1x2	30.19°N,120.17°E
Qujiang1273	2023-11-05	18:04:48	2x2	28.98°N,118.96°E
Hzmc1237	2023-11-05	17:46:32	1x2	30.20°N,120.22°E
Binjiang1223	2023-11-05	17:31:59	1x1	30.27°N,120.13°E
Binjiang1239	2023-11-05	17:29:16	2x3	30.19°N,120.17°E
Binjiang1223	2023-11-05	17:21:28	2x4	30.27°N,120.13°E
Shaoxing11F2	2023-11-05	17:14:17	1x2	30.05°N,120.86°E
Cixi1261	2023-11-05	14:19:23	1x1	30.19° N,121.28°E
Cixi1261	2023-11-05	13:41:04	1x2	30.19° N,121.28°E
Xiaoshan1282	2023-11-05	13:20:04	1x2	30.15°N,120.24°E
Tiantai11D9	2023-11-05	12:09:47	2x3	29.14°N,121.04°E
Binjiang1239	2023-11-05	11:34:53	1x2	30.19°N,120.17°E
Yunhe127B	2023-11-05	11:23:56	1x1	28.11°N,119.57°E
Tiantai11D9	2023-11-05	10:43:07	4x4	29.14°N,121.04°E
Pujiang128D	2023-11-05	10:22:50	1x1	29.46°N,119.90°E
Qujiang1273	2023-11-05	10:21:00	4x4	28.98°N,118.96°E
Qujiang1273	2023-11-05	09:51:43	2x2	28.98°N,118.96°E
Qujiang1273	2023-11-05	08:43:33	1x1	28.98°N,118.96°E
Binjiang1223	2023-11-05	07:15:54	1x3	30.27°N,120.13°E
Binjiang1239	2023-11-05	07:14:04	1x2	30.19°N,120.17°E
Shaoxing11F2	2023-11-05	06:23:51	1x4	30.05°N,120.86°E
Pujiang128D	2023-11-05	06:15:31	2x2	29.46°N,119.90°E
Qujiang1273	2023-11-05	06:01:36	1x2	28.98°N,118.96°E
Pujiang128D	2023-11-05	04:37:54	1x2	29.46°N,119.90°E
Binjiang1223	2023-11-05	03:11:43	2x3	30.27°N,120.13°E
Binjiang1239	2023-11-05	03:06:57	1x2	30.19°N,120.17°E
Qujiang1273	2023-11-05	01:54:03	1x2	28.98°N,118.96°E
Binjiang1223	2023-11-05	01:41:27	1x2	30.27°N,120.13°E
Binjiang1223	2023-11-05	01:32:31	3x4	30.27°N,120.13°E
Pujiang128D	2023-11-05	01:22:46	1x4	29.46°N,119.90°E
Cixi1261	2023-11-05	01:14:18	1x2	30.19° N,121.28°E
Pujiang128D	2023-11-05	00:41:11	1x1	29.46°N,119.90°E
Hzmc1237	2023-11-05	00:29:58	1x1	30.20°N,120.22°E
Qujiang1273	2023-11-04	23:35:28	1x2	28.98°N,118.96°E
Binjiang1223	2023-11-04	22:51:48	1x1	30.27°N,120.13°E
Binjiang1239	2023-11-04	22:30:08	2x2	30.19°N,120.17°E
Binjiang1239	2023-11-04	22:19:42	1x1	30.19°N,120.17°E
Binjiang1223	2023-11-04	22:13:39	1x2	30.27°N,120.13°E
Yunhe127B	2023-11-04	21:58:26	1x2	28.11°N,119.57°E
Cixi1261	2023-11-04	20:10:23	1x2	30.19° N,121.28°E
Xiaoshan1282	2023-11-04	17:34:50	2x3	30.15°N,120.24°E
Yunhe127B	2023-11-04	17:22:29	2x2	28.11°N,119.57°E
Binjiang1239	2023-11-04	15:45:37	1x2	30.19°N,120.17°E
Cixi1261	2023-11-04	15:23:41	1x1	30.19° N,121.28°E
Binjiang1223	2023-11-04	15:21:18	1x1	30.27°N,120.13°E
Yunhe127B	2023-11-04	14:19:35	2x2	28.11°N,119.57°E
Binjiang1223	2023-11-04	13:31:25	2x3	30.27°N,120.13°E
Cixi1261	2023-11-04	12:59:30	1x2	30.19° N,121.28°E
Shaoxing11F2	2023-11-04	12:59:20	1x1	30.05°N,120.86°E
Hzmc1237	2023-11-04	12:26:10	1x4	30.20°N,120.22°E
Qujiang1273	2023-11-04	11:32:25	1x1	28.98°N,118.96°E
Yunhe127B	2023-11-04	10:34:49	2x4	28.11°N,119.57°E
Binjiang1223	2023-11-04	09:43:48	1x1	30.27°N,120.13°E
Pujiang128D	2023-11-04	09:43:47	1x2	29.46°N,119.90°E
Hzmc1237	2023-11-04	08:59:06	1x4	30.20°N,120.22°E
Hzmc1237	2023-11-04	08:32:16	1x1	30.20°N,120.22°E
Hzmc1237	2023-11-04	08:27:49	1x1	30.20°N,120.22°E
Hzmc1237	2023-11-04	07:08:43	1x1	30.20°N,120.22°E
Qujiang1273	2023-11-04	07:07:41	1x2	28.98°N,118.96°E
Hzmc1237	2023-11-04	06:30:46	1x1	30.20°N,120.22°E
Binjiang1223	2023-11-04	06:27:44	1x1	30.27°N,120.13°E
Binjiang1223	2023-11-04	06:18:21	1x1	30.27°N,120.13°E
Binjiang1223	2023-11-04	04:04:27	1x1	30.27°N,120.13°E
Binjiang1223	2023-11-04	03:35:16	1x2	30.27°N,120.13°E
Qujiang1273	2023-11-04	02:09:30	3x4	28.98°N,118.96°E
Tiantai11D9	2023-11-04	01:57:37	1x3	29.14°N,121.04°E
Xiaoshan1282	2023-11-04	01:30:58	1x2	30.15°N,120.24°E
Cixi1261	2023-11-04	01:10:13	2x4	30.19° N,121.28°E
Cixi1261	2023-11-03	23:27:44	1x4	30.19° N,121.28°E
Cixi1261	2023-11-03	23:19:43	2x2	30.19° N,121.28°E
Binjiang1223	2023-11-03	22:30:48	2x3	30.27°N,120.13°E
Tiantai11D9	2023-11-03	21:48:37	3x3	29.14°N,121.04°E
Cixi1261	2023-11-03	20:28:09	1x2	30.19° N,121.28°E
Cixi1261	2023-11-03	20:10:16	1x3	30.19° N,121.28°E
Hzmc1237	2023-11-03	19:29:39	2x2	30.20°N,120.22°E
Cixi1261	2023-11-03	19:23:42	1x2	30.19° N,121.28°E
Qujiang1273	2023-11-03	18:16:17	1x4	28.98°N,118.96°E
Yunhe127B	2023-11-03	17:33:04	2x3	28.11°N,119.57°E
Qujiang1273	2023-11-03	15:47:35	2x3	28.98°N,118.96°E
Qujiang1273	2023-11-03	15:16:37	1x1	28.98°N,118.96°E
Binjiang1223	2023-11-03	14:37:18	1x1	30.27°N,120.13°E
Hzmc1237	2023-11-03	12:49:15	1x2	30.20°N,120.22°E
Yunhe127B	2023-11-03	12:48:30	1x1	28.11°N,119.57°E
Xiaoshan1282	2023-11-03	12:30:21	1x2	30.15°N,120.24°E
Binjiang1223	2023-11-03	08:52:21	1x1	30.27°N,120.13°E
Hzmc1237	2023-11-03	07:33:24	1x3	30.20°N,120.22°E
Hzmc1237	2023-11-03	06:58:52	1x1	30.20°N,120.22°E
Hzmc1237	2023-11-03	06:41:51	3x3	30.20°N,120.22°E
Hzmc1237	2023-11-03	06:37:34	1x1	30.20°N,120.22°E
Shaoxing11F2	2023-11-03	06:18:55	1x4	30.05°N,120.86°E
Xiaoshan1282	2023-11-03	00:21:45	1x2	30.15°N,120.24°E
Binjiang1223	2023-11-03	00:17:12	3x4	30.27°N,120.13°E
Qujiang1273	2023-11-02	23:15:02	1x1	28.98°N,118.96°E
Pujiang128D	2023-11-02	21:34:02	1x2	29.46°N,119.90°E
Binjiang1223	2023-11-02	19:16:40	1x2	30.27°N,120.13°E
Qujiang1273	2023-11-02	18:57:26	1x2	28.98°N,118.96°E
Xiaoshan1282	2023-11-02	17:54:57	1x4	30.15°N,120.24°E
Qujiang1273	2023-11-02	17:26:41	1x2	28.98°N,118.96°E
Hzmc1237	2023-11-02	17:14:15	1x2	30.20°N,120.22°E
Pujiang128D	2023-11-02	17:01:56	1x2	29.46°N,119.90°E
Tiantai11D9	2023-11-02	15:45:21	1x2	29.14°N,121.04°E
Pujiang128D	2023-11-02	15:35:39	1x1	29.46°N,119.90°E
Binjiang1223	2023-11-02	12:39:27	1x1	30.27°N,120.13°E
Hzmc1237	2023-11-02	12:22:32	1x3	30.20°N,120.22°E
Binjiang1223	2023-11-02	08:48:12	1x1	30.27°N,120.13°E
Hzmc1237	2023-11-02	07:58:07	1x3	30.20°N,120.22°E
Hzmc1237	2023-11-02	07:51:11	1x2	30.20°N,120.22°E
Hzmc1237	2023-11-02	07:12:29	1x1	30.20°N,120.22°E
Hzmc1237	2023-11-02	06:27:32	3x3	30.20°N,120.22°E
Yunhe127B	2023-11-02	06:13:05	1x3	28.11°N,119.57°E
Yunhe127B	2023-11-02	06:12:15	3x3	28.11°N,119.57°E
Qujiang1273	2023-11-02	05:41:42	3x3	28.98°N,118.96°E
Hzmc1237	2023-11-02	05:36:34	2x3	30.20°N,120.22°E
Binjiang1223	2023-11-02	05:03:56	1x1	30.27°N,120.13°E
Xiaoshan1282	2023-11-02	01:23:20	1x1	30.15°N,120.24°E
Qujiang1273	2023-11-01	23:30:54	2x4	28.98°N,118.96°E
Binjiang1239	2023-11-01	23:22:59	1x3	30.19°N,120.17°E
Binjiang1223	2023-11-01	22:51:17	1x1	30.27°N,120.13°E
Binjiang1223	2023-11-01	22:03:56	1x2	30.27°N,120.13°E
Xiaoshan1282	2023-11-01	22:00:25	2x2	30.15°N,120.24°E
Binjiang1223	2023-11-01	21:49:45	1x3	30.27°N,120.13°E
Binjiang1239	2023-11-01	19:22:36	2x4	30.19°N,120.17°E
Binjiang1223	2023-11-01	18:51:59	1x2	30.27°N,120.13°E
Binjiang1239	2023-11-01	18:50:15	1x1	30.19°N,120.17°E
Qujiang1273	2023-11-01	18:19:52	1x3	28.98°N,118.96°E
Qujiang1273	2023-11-01	18:19:10	1x4	28.98°N,118.96°E
Qujiang1273	2023-11-01	18:10:25	1x2	28.98°N,118.96°E
Binjiang1239	2023-11-01	18:10:16	3x3	30.19°N,120.17°E
Qujiang1273	2023-11-01	18:01:42	2x3	28.98°N,118.96°E
Qujiang1273	2023-11-01	17:45:40	1x4	28.98°N,118.96°E
Shaoxing11F2	2023-11-01	16:16:47	1x2	30.05°N,120.86°E
Qujiang1273	2023-11-01	16:02:02	1x1	28.98°N,118.96°E
Binjiang1223	2023-11-01	14:32:46	1x1	30.27°N,120.13°E
Cixi1261	2023-11-01	13:50:21	1x2	30.19° N,121.28°E
Hzmc1237	2023-11-01	12:58:20	1x3	30.20°N,120.22°E
Binjiang1239	2023-11-01	12:22:32	1x1	30.19°N,120.17°E
Binjiang1223	2023-11-01	12:04:16	1x1	30.27°N,120.13°E
Binjiang1223	2023-11-01	11:24:22	1x1	30.27°N,120.13°E
Binjiang1223	2023-11-01	09:46:22	1x1	30.27°N,120.13°E
Yunhe127B	2023-11-01	08:03:52	1x1	28.11°N,119.57°E
Binjiang1223	2023-11-01	06:35:15	1x1	30.27°N,120.13°E
Xiaoshan1282	2023-11-01	05:50:09	1x2	30.15°N,120.24°E
Qujiang1273	2023-11-01	01:42:57	2x2	28.98°N,118.96°E
Binjiang1223	2023-11-01	00:54:42	2x4	30.27°N,120.13°E
Binjiang1239	2023-11-01	00:21:23	1x2	30.19°N,120.17°E
Binjiang1223	2023-12-31	18:02:03	2x3	30.27°N,120.13°E
Xiaoshan1282	2023-12-31	08:57:04	1x4	30.15°N,120.24°E
Qujiang1273	2023-12-31	07:26:56	1x2	28.98°N,118.96°E
Xiaoshan1282	2023-12-31	04:29:06	1x3	30.15°N,120.24°E
Binjiang1239	2023-12-31	03:22:44	1x2	30.19°N,120.17°E
Binjiang1239	2023-12-30	18:23:36	1x2	30.19°N,120.17°E
Xiaoshan1282	2023-12-30	17:54:57	2x2	30.15°N,120.24°E
Binjiang1239	2023-12-29	20:47:55	1x1	30.19°N,120.17°E
Xiaoshan1282	2023-12-29	17:14:51	1x2	30.15°N,120.24°E
Xiaoshan1282	2023-12-29	17:13:47	3x4	30.15°N,120.24°E
Cixi1261	2023-12-29	07:50:37	1x2	30.19° N,121.28°E
Cixi1261	2023-12-29	06:42:48	1x1	30.19° N,121.28°E
Cixi1261	2023-12-29	06:42:35	1x2	30.19° N,121.28°E
Cixi1261	2023-12-29	06:40:52	1x1	30.19° N,121.28°E
Cixi1261	2023-12-29	06:40:31	1x2	30.19° N,121.28°E
Cixi1261	2023-12-29	06:37:39	1x1	30.19° N,121.28°E
Qujiang1273	2023-12-28	17:55:31	1x2	28.98°N,118.96°E
Xiaoshan1282	2023-12-28	17:30:22	1x2	30.15°N,120.24°E
Binjiang1223	2023-12-28	17:19:08	1x2	30.27°N,120.13°E
Qujiang1273	2023-12-28	17:06:37	1x3	28.98°N,118.96°E
Binjiang1223	2023-12-28	01:38:43	1x1	30.27°N,120.13°E
Xiaoshan1282	2023-12-27	19:35:00	1x2	30.15°N,120.24°E
Qujiang1273	2023-12-26	19:12:11	1x2	28.98°N,118.96°E
Xiaoshan1282	2023-12-26	16:18:21	1x2	30.15°N,120.24°E
Xiaoshan1282	2023-12-26	15:59:24	1x2	30.15°N,120.24°E
Qujiang1273	2023-12-25	18:45:04	2x2	28.98°N,118.96°E
Qujiang1273	2023-12-25	15:52:35	1x3	28.98°N,118.96°E
Qujiang1273	2023-12-25	11:23:18	1x4	28.98°N,118.96°E
Qujiang1273	2023-12-22	14:06:49	1x1	28.98°N,118.96°E
Qujiang1273	2023-12-21	13:20:29	2x3	28.98°N,118.96°E
Binjiang1223	2023-12-18	05:52:08	1x1	30.27°N,120.13°E
Xiaoshan1282	2023-12-18	05:43:21	1x2	30.15°N,120.24°E
Qujiang1273	2023-12-15	17:07:49	2x2	28.98°N,118.96°E
Hzmc1237	2023-12-15	09:21:01	1x3	30.20°N,120.22°E
Hzmc1237	2023-12-15	09:18:00	1x3	30.20°N,120.22°E
Binjiang1239	2023-12-15	07:55:21	1x1	30.19°N,120.17°E
Hzmc1237	2023-12-15	07:19:27	2x2	30.20°N,120.22°E
Xiaoshan1282	2023-12-15	04:34:30	4x4	30.15°N,120.24°E
Binjiang1223	2023-12-15	04:00:10	1x1	30.27°N,120.13°E
Binjiang1223	2023-12-15	03:21:04	1x1	30.27°N,120.13°E
Binjiang1239	2023-12-15	00:42:09	1x1	30.19°N,120.17°E
Binjiang1223	2023-12-14	22:59:08	1x1	30.27°N,120.13°E
Qujiang1273	2023-12-14	21:52:48	2x4	28.98°N,118.96°E
Binjiang1223	2023-12-14	19:52:12	3x3	30.27°N,120.13°E
Binjiang1223	2023-12-14	19:15:00	1x1	30.27°N,120.13°E
Qujiang1273	2023-12-14	18:54:37	1x2	28.98°N,118.96°E
Qujiang1273	2023-12-14	18:14:18	1x2	28.98°N,118.96°E
Binjiang1223	2023-12-14	17:50:53	1x1	30.27°N,120.13°E
Qujiang1273	2023-12-14	17:36:25	1x4	28.98°N,118.96°E
Qujiang1273	2023-12-14	17:28:31	1x3	28.98°N,118.96°E
Pujiang128D	2023-12-14	17:01:06	3x3	29.46°N,119.90°E
Qujiang1273	2023-12-14	16:59:56	1x1	28.98°N,118.96°E
Binjiang1239	2023-12-14	16:52:09	1x2	30.19°N,120.17°E
Pujiang128D	2023-12-14	16:35:41	1x2	29.46°N,119.90°E
Binjiang1223	2023-12-14	15:58:46	1x1	30.27°N,120.13°E
Cixi1261	2023-12-14	14:54:02	2x4	30.19° N,121.28°E
Binjiang1223	2023-12-14	13:06:47	1x1	30.27°N,120.13°E
Binjiang1223	2023-12-14	11:40:01	1x4	30.27°N,120.13°E
Cixi1261	2023-12-13	19:37:47	1x1	30.19° N,121.28°E
Qujiang1273	2023-12-13	17:40:25	2x3	28.98°N,118.96°E
Pujiang128D	2023-12-13	17:05:01	1x1	29.46°N,119.90°E
Binjiang1223	2023-12-13	16:18:26	1x1	30.27°N,120.13°E
Pujiang128D	2023-12-12	12:30:00	2x2	29.46°N,119.90°E
Hzmc1237	2023-12-12	07:50:04	1x2	30.20°N,120.22°E
Qujiang1273	2023-12-12	06:39:40	2x3	28.98°N,118.96°E
Qujiang1273	2023-12-12	01:12:11	1x3	28.98°N,118.96°E
Xiaoshan1282	2023-12-12	00:52:41	2x3	30.15°N,120.24°E
Binjiang1223	2023-12-11	16:38:57	1x1	30.27°N,120.13°E
Binjiang1223	2023-12-11	16:09:22	1x1	30.27°N,120.13°E
Binjiang1223	2023-12-11	15:44:49	1x1	30.27°N,120.13°E
Hzmc1237	2023-12-11	12:57:06	2x4	30.20°N,120.22°E
Binjiang1223	2023-12-11	09:26:07	1x1	30.27°N,120.13°E
Binjiang1223	2023-12-11	07:46:19	1x2	30.27°N,120.13°E
Binjiang1223	2023-12-11	07:43:18	1x2	30.27°N,120.13°E
Qujiang1273	2023-12-11	03:08:48	1x2	28.98°N,118.96°E
Binjiang1223	2023-12-11	01:19:43	1x1	30.27°N,120.13°E
Binjiang1239	2023-12-10	22:02:03	3x4	30.19°N,120.17°E
Pujiang128D	2023-12-10	17:11:14	1x2	29.46°N,119.90°E
Qujiang1273	2023-12-10	06:53:23	1x1	28.98°N,118.96°E
Binjiang1239	2023-12-10	02:53:06	1x1	30.19°N,120.17°E
Binjiang1239	2023-12-10	02:51:57	1x2	30.19°N,120.17°E
Binjiang1223	2023-12-09	22:56:34	1x3	30.27°N,120.13°E
Binjiang1223	2023-12-09	19:47:44	2x2	30.27°N,120.13°E
Pujiang128D	2023-12-09	18:25:22	1x2	29.46°N,119.90°E
Binjiang1223	2023-12-09	18:23:11	1x3	30.27°N,120.13°E
Binjiang1223	2023-12-09	17:54:59	1x1	30.27°N,120.13°E
Qujiang1273	2023-12-09	17:31:13	1x2	28.98°N,118.96°E
Qujiang1273	2023-12-09	17:15:22	1x2	28.98°N,118.96°E
Pujiang128D	2023-12-09	15:42:42	1x1	29.46°N,119.90°E
Pujiang128D	2023-12-09	15:06:15	1x4	29.46°N,119.90°E
Binjiang1223	2023-12-09	12:26:38	1x1	30.27°N,120.13°E
Xiaoshan1282	2023-12-09	07:10:27	2x4	30.15°N,120.24°E
Xiaoshan1282	2023-12-09	06:48:42	1x1	30.15°N,120.24°E
Hzmc1237	2023-12-09	00:31:32	1x1	30.20°N,120.22°E
Xiaoshan1282	2023-12-08	20:23:48	1x1	30.15°N,120.24°E
Binjiang1223	2023-12-08	19:21:55	1x1	30.27°N,120.13°E
Binjiang1239	2023-12-08	17:39:10	2x2	30.19°N,120.17°E
Binjiang1223	2023-12-08	17:36:45	1x2	30.27°N,120.13°E
Qujiang1273	2023-12-08	17:35:39	2x4	28.98°N,118.96°E
Pujiang128D	2023-12-08	16:58:22	1x1	29.46°N,119.90°E
Hzmc1237	2023-12-08	16:13:43	2x3	30.20°N,120.22°E
Binjiang1223	2023-12-08	14:15:05	1x2	30.27°N,120.13°E
Binjiang1223	2023-12-08	09:40:49	1x2	30.27°N,120.13°E
Binjiang1223	2023-12-08	06:45:01	1x2	30.27°N,120.13°E
Binjiang1239	2023-12-08	06:37:48	1x3	30.19°N,120.17°E
Cixi1261	2023-12-07	20:12:26	1x2	30.19° N,121.28°E
Qujiang1273	2023-12-07	20:03:26	1x4	28.98°N,118.96°E
Binjiang1239	2023-12-07	19:00:18	1x1	30.19°N,120.17°E
Qujiang1273	2023-12-07	17:15:10	1x3	28.98°N,118.96°E
Binjiang1239	2023-12-07	10:33:37	2x4	30.19°N,120.17°E
Binjiang1223	2023-12-06	22:36:14	1x2	30.27°N,120.13°E
Xiaoshan1282	2023-12-06	21:35:58	1x1	30.15°N,120.24°E
Binjiang1223	2023-12-06	21:09:24	1x3	30.27°N,120.13°E
Xiaoshan1282	2023-12-06	20:40:29	1x2	30.15°N,120.24°E
Hzmc1237	2023-12-06	19:44:29	3x3	30.20°N,120.22°E
Binjiang1223	2023-12-06	19:28:31	2x2	30.27°N,120.13°E
Binjiang1223	2023-12-06	19:27:21	2x2	30.27°N,120.13°E
Binjiang1239	2023-12-06	18:50:40	2x3	30.19°N,120.17°E
Xiaoshan1282	2023-12-06	17:22:10	1x4	30.15°N,120.24°E
Binjiang1239	2023-12-06	17:06:45	1x2	30.19°N,120.17°E
Binjiang1239	2023-12-06	17:02:42	1x1	30.19°N,120.17°E
Pujiang128D	2023-12-06	16:52:41	1x4	29.46°N,119.90°E
Pujiang128D	2023-12-06	16:45:43	1x1	29.46°N,119.90°E
Pujiang128D	2023-12-06	16:43:23	1x2	29.46°N,119.90°E
Pujiang128D	2023-12-06	16:36:23	1x1	29.46°N,119.90°E
Pujiang128D	2023-12-06	16:28:37	1x2	29.46°N,119.90°E
Binjiang1223	2023-12-06	16:14:54	1x1	30.27°N,120.13°E
Binjiang1223	2023-12-06	14:10:47	1x1	30.27°N,120.13°E
Binjiang1223	2023-12-06	04:30:21	2x2	30.27°N,120.13°E
Xiaoshan1282	2023-12-05	23:34:58	1x1	30.15°N,120.24°E
Binjiang1223	2023-12-05	22:05:21	1x1	30.27°N,120.13°E
Binjiang1223	2023-12-05	18:38:22	1x1	30.27°N,120.13°E
Pujiang128D	2023-12-05	17:03:06	2x2	29.46°N,119.90°E
Pujiang128D	2023-12-05	16:54:23	1x2	29.46°N,119.90°E
Cixi1261	2023-12-05	10:11:21	1x1	30.19° N,121.28°E
Cixi1261	2023-12-05	10:08:13	1x2	30.19° N,121.28°E
Binjiang1239	2023-12-05	08:58:32	1x2	30.19°N,120.17°E
Xiaoshan1282	2023-12-05	07:44:53	1x4	30.15°N,120.24°E
Cixi1261	2023-12-05	05:43:40	1x1	30.19° N,121.28°E
Cixi1261	2023-12-05	05:30:35	2x4	30.19° N,121.28°E
Cixi1261	2023-12-05	05:28:29	1x1	30.19° N,121.28°E
Cixi1261	2023-12-05	05:02:52	1x2	30.19° N,121.28°E
Cixi1261	2023-12-05	04:55:48	1x1	30.19° N,121.28°E
Cixi1261	2023-12-05	04:31:27	1x2	30.19° N,121.28°E
Cixi1261	2023-12-05	03:16:56	1x1	30.19° N,121.28°E
Cixi1261	2023-12-05	03:06:37	1x2	30.19° N,121.28°E
Qujiang1273	2023-12-05	02:11:02	1x4	28.98°N,118.96°E
Qujiang1273	2023-12-04	19:59:52	1x1	28.98°N,118.96°E
Hzmc1237	2023-12-04	18:11:08	1x1	30.20°N,120.22°E
Pujiang128D	2023-12-04	17:13:23	3x3	29.46°N,119.90°E
Binjiang1239	2023-12-04	07:07:04	2x3	30.19°N,120.17°E
Binjiang1223	2023-12-04	02:16:29	1x1	30.27°N,120.13°E
Qujiang1273	2023-12-04	01:31:12	1x4	28.98°N,118.96°E
Xiaoshan1282	2023-12-03	19:05:13	1x2	30.15°N,120.24°E
Xiaoshan1282	2023-12-03	18:55:34	1x2	30.15°N,120.24°E
Binjiang1223	2023-12-03	18:00:29	1x1	30.27°N,120.13°E
Pujiang128D	2023-12-03	16:45:56	3x4	29.46°N,119.90°E
Qujiang1273	2023-12-03	13:10:51	1x3	28.98°N,118.96°E
Xiaoshan1282	2023-12-03	11:46:35	1x2	30.15°N,120.24°E
Binjiang1223	2023-12-03	00:31:09	1x1	30.27°N,120.13°E
Binjiang1223	2023-12-02	17:58:32	1x1	30.27°N,120.13°E
Qujiang1273	2023-12-02	17:36:09	1x4	28.98°N,118.96°E
Xiaoshan1282	2023-12-02	16:47:10	1x3	30.15°N,120.24°E
Qujiang1273	2023-12-02	16:39:03	1x2	28.98°N,118.96°E
Qujiang1273	2023-12-02	12:43:27	1x1	28.98°N,118.96°E
Binjiang1223	2023-12-02	11:52:17	1x2	30.27°N,120.13°E
Qujiang1273	2023-12-01	23:50:03	3x4	28.98°N,118.96°E
Xiaoshan1282	2023-12-01	22:19:35	1x3	30.15°N,120.24°E
Qujiang1273	2023-12-01	17:16:01	1x3	28.98°N,118.96°E
Qujiang1273	2023-12-01	17:08:48	2x3	28.98°N,118.96°E
Binjiang1223	2023-12-01	16:45:58	1x2	30.27°N,120.13°E
Binjiang1223	2023-12-01	03:06:25	1x1	30.27°N,120.13°E
Xiaoshan1282	2023-05-31	23:57:56	2x2	30.15°N,120.24°E
Binjiang1223	2023-05-31	23:55:10	1x1	30.27°N,120.13°E
Shaoxing11F2	2023-05-31	23:55:09	1x1	30.05°N,120.86°E
Qujiang1273	2023-05-31	23:31:04	1x2	28.98°N,118.96°E
Binjiang1239	2023-05-31	23:28:09	2x2	30.19°N,120.17°E
Binjiang1223	2023-05-31	22:55:52	1x2	30.27°N,120.13°E
Xiaoshan1282	2023-05-31	22:24:05	1x1	30.15°N,120.24°E
Pujiang128D	2023-05-31	22:17:25	1x1	29.46°N,119.90°E
Binjiang1223	2023-05-31	21:21:23	1x1	30.27°N,120.13°E
Binjiang1239	2023-05-31	21:20:18	2x4	30.19°N,120.17°E
Binjiang1239	2023-05-31	21:17:35	2x2	30.19°N,120.17°E
Binjiang1223	2023-05-31	21:12:44	1x1	30.27°N,120.13°E
Tiantai11D9	2023-05-31	20:52:50	1x1	29.14°N,121.04°E
Xiaoshan1282	2023-05-31	20:08:25	1x2	30.15°N,120.24°E
Qujiang1273	2023-05-31	20:07:49	1x4	28.98°N,118.96°E
Xiaoshan1282	2023-05-31	20:06:08	2x4	30.15°N,120.24°E
Binjiang1223	2023-05-31	19:52:42	3x3	30.27°N,120.13°E
Hzmc1237	2023-05-31	19:43:51	1x1	30.20°N,120.22°E
Pujiang128D	2023-05-31	19:42:56	2x4	29.46°N,119.90°E
Qujiang1273	2023-05-31	19:42:45	3x4	28.98°N,118.96°E
Qujiang1273	2023-05-31	19:36:21	2x4	28.98°N,118.96°E
Qujiang1273	2023-05-31	19:20:26	1x3	28.98°N,118.96°E
Binjiang1239	2023-05-31	19:19:03	2x4	30.19°N,120.17°E
Qujiang1273	2023-05-31	19:17:55	1x1	28.98°N,118.96°E
Binjiang1223	2023-05-31	19:15:52	1x1	30.27°N,120.13°E
Pujiang128D	2023-05-31	19:14:35	2x2	29.46°N,119.90°E
Xiaoshan1282	2023-05-31	19:12:49	2x2	30.15°N,120.24°E
Pujiang128D	2023-05-31	19:11:36	1x1	29.46°N,119.90°E
Qujiang1273	2023-05-31	19:07:47	1x2	28.98°N,118.96°E
Binjiang1223	2023-05-31	19:05:40	1x1	30.27°N,120.13°E
Tiantai11D9	2023-05-31	18:25:12	2x2	29.14°N,121.04°E
Cixi1261	2023-05-31	18:00:26	1x2	30.19° N,121.28°E
Tiantai11D9	2023-05-31	17:37:19	1x1	29.14°N,121.04°E
Tiantai11D9	2023-05-31	16:01:38	1x1	29.14°N,121.04°E
Shaoxing11F2	2023-05-31	15:56:11	1x2	30.05°N,120.86°E
Binjiang1223	2023-05-31	15:55:48	2x3	30.27°N,120.13°E
Tiantai11D9	2023-05-31	15:39:54	1x2	29.14°N,121.04°E
Cixi1261	2023-05-31	15:31:58	1x1	30.19° N,121.28°E
Cixi1261	2023-05-31	15:30:28	1x2	30.19° N,121.28°E
Cixi1261	2023-05-31	15:29:00	1x4	30.19° N,121.28°E
Cixi1261	2023-05-31	13:32:54	1x3	30.19° N,121.28°E
Cixi1261	2023-05-31	13:16:10	1x3	30.19° N,121.28°E
Binjiang1223	2023-05-31	13:03:31	2x2	30.27°N,120.13°E
Qujiang1273	2023-05-31	12:15:15	1x2	28.98°N,118.96°E
Tiantai11D9	2023-05-31	10:12:27	1x2	29.14°N,121.04°E
Binjiang1223	2023-05-31	07:35:09	1x1	30.27°N,120.13°E
Qujiang1273	2023-05-31	07:05:12	1x3	28.98°N,118.96°E
Yunhe127B	2023-05-31	06:33:09	1x2	28.11°N,119.57°E
Binjiang1239	2023-05-31	05:43:09	1x1	30.19°N,120.17°E
Binjiang1223	2023-05-31	05:35:30	1x2	30.27°N,120.13°E
Binjiang1223	2023-05-31	05:33:46	1x3	30.27°N,120.13°E
Binjiang1223	2023-05-31	05:32:57	1x2	30.27°N,120.13°E
Xiaoshan1282	2023-05-31	05:32:39	1x3	30.15°N,120.24°E
Binjiang1223	2023-05-31	05:26:00	2x2	30.27°N,120.13°E
Binjiang1223	2023-05-31	05:04:19	1x3	30.27°N,120.13°E
Pujiang128D	2023-05-31	04:49:04	1x2	29.46°N,119.90°E
Binjiang1223	2023-05-31	04:41:25	1x2	30.27°N,120.13°E
Binjiang1223	2023-05-31	04:40:57	2x2	30.27°N,120.13°E
Qujiang1273	2023-05-31	04:36:47	1x1	28.98°N,118.96°E
Binjiang1223	2023-05-31	04:28:34	1x1	30.27°N,120.13°E
Binjiang1223	2023-05-31	04:27:14	2x2	30.27°N,120.13°E
Binjiang1223	2023-05-31	04:25:24	2x4	30.27°N,120.13°E
Qujiang1273	2023-05-31	04:15:57	2x2	28.98°N,118.96°E
Binjiang1223	2023-05-31	04:09:05	1x4	30.27°N,120.13°E
Binjiang1223	2023-05-31	04:04:40	1x3	30.27°N,120.13°E
Xiaoshan1282	2023-05-31	04:01:01	1x2	30.15°N,120.24°E
Binjiang1223	2023-05-31	03:34:42	1x2	30.27°N,120.13°E
Binjiang1223	2023-05-31	03:31:40	1x1	30.27°N,120.13°E
Binjiang1223	2023-05-31	03:00:41	1x1	30.27°N,120.13°E
Qujiang1273	2023-05-31	02:53:02	1x4	28.98°N,118.96°E
Binjiang1223	2023-05-31	02:52:01	1x1	30.27°N,120.13°E
Binjiang1239	2023-05-31	02:48:53	3x4	30.19°N,120.17°E
Binjiang1223	2023-05-31	02:42:11	3x4	30.27°N,120.13°E
Qujiang1273	2023-05-31	02:40:35	2x4	28.98°N,118.96°E
Binjiang1223	2023-05-31	02:11:50	1x4	30.27°N,120.13°E
Binjiang1223	2023-05-31	02:03:39	1x1	30.27°N,120.13°E
Xiaoshan1282	2023-05-31	01:56:31	1x1	30.15°N,120.24°E
Tiantai11D9	2023-05-31	01:50:00	1x1	29.14°N,121.04°E
Binjiang1239	2023-05-31	01:42:01	1x1	30.19°N,120.17°E
Pujiang128D	2023-05-31	01:40:16	1x2	29.46°N,119.90°E
Binjiang1223	2023-05-31	01:25:20	1x1	30.27°N,120.13°E
Binjiang1239	2023-05-31	01:22:13	1x1	30.19°N,120.17°E
Shaoxing11F2	2023-05-31	01:08:58	1x2	30.05°N,120.86°E
Binjiang1239	2023-05-31	01:00:06	1x2	30.19°N,120.17°E
Binjiang1239	2023-05-31	00:51:41	1x2	30.19°N,120.17°E
Qujiang1273	2023-05-31	00:49:16	1x2	28.98°N,118.96°E
Binjiang1223	2023-05-31	00:37:59	1x2	30.27°N,120.13°E
Qujiang1273	2023-05-31	00:37:01	1x2	28.98°N,118.96°E
Cixi1261	2023-05-31	00:22:52	1x2	30.19° N,121.28°E
Shaoxing11F2	2023-05-31	00:12:54	2x3	30.05°N,120.86°E
Qujiang1273	2023-05-31	00:10:25	2x2	28.98°N,118.96°E
Qujiang1273	2023-05-31	00:09:35	1x2	28.98°N,118.96°E
Qujiang1273	2023-05-31	00:02:36	3x3	28.98°N,118.96°E
Xiaoshan1282	2023-05-30	23:56:57	2x2	30.15°N,120.24°E
Xiaoshan1282	2023-05-30	23:54:37	1x3	30.15°N,120.24°E
Xiaoshan1282	2023-05-30	23:54:02	1x2	30.15°N,120.24°E
Binjiang1223	2023-05-30	23:54:01	1x2	30.27°N,120.13°E
Xiaoshan1282	2023-05-30	23:53:42	1x2	30.15°N,120.24°E
Binjiang1239	2023-05-30	23:40:16	1x2	30.19°N,120.17°E
Binjiang1239	2023-05-30	23:29:02	1x3	30.19°N,120.17°E
Hzmc1237	2023-05-30	23:28:53	2x2	30.20°N,120.22°E
Binjiang1239	2023-05-30	23:20:45	1x1	30.19°N,120.17°E
Binjiang1239	2023-05-30	23:14:11	1x4	30.19°N,120.17°E
Qujiang1273	2023-05-30	23:07:55	2x4	28.98°N,118.96°E
Binjiang1239	2023-05-30	22:43:02	1x2	30.19°N,120.17°E
Binjiang1239	2023-05-30	22:09:09	2x4	30.19°N,120.17°E
Binjiang1223	2023-05-30	21:49:13	2x3	30.27°N,120.13°E
Binjiang1223	2023-05-30	21:22:07	1x4	30.27°N,120.13°E
Qujiang1273	2023-05-30	21:22:01	2x3	28.98°N,118.96°E
Binjiang1239	2023-05-30	21:19:13	2x4	30.19°N,120.17°E
Cixi1261	2023-05-30	21:14:44	1x4	30.19° N,121.28°E
Binjiang1223	2023-05-30	20:53:36	1x4	30.27°N,120.13°E
Binjiang1239	2023-05-30	20:41:36	1x2	30.19°N,120.17°E
Xiaoshan1282	2023-05-30	20:37:50	2x3	30.15°N,120.24°E
Binjiang1223	2023-05-30	20:19:33	1x1	30.27°N,120.13°E
Binjiang1223	2023-05-30	20:06:52	2x3	30.27°N,120.13°E
Xiaoshan1282	2023-05-30	20:05:22	2x4	30.15°N,120.24°E
Shaoxing11F2	2023-05-30	19:55:46	1x2	30.05°N,120.86°E
Binjiang1239	2023-05-30	19:52:09	1x2	30.19°N,120.17°E
Tiantai11D9	2023-05-30	19:40:38	1x2	29.14°N,121.04°E
Binjiang1223	2023-05-30	19:24:51	1x4	30.27°N,120.13°E
Xiaoshan1282	2023-05-30	19:20:45	1x1	30.15°N,120.24°E
Pujiang128D	2023-05-30	19:08:46	2x3	29.46°N,119.90°E
Cixi1261	2023-05-30	19:07:38	1x1	30.19° N,121.28°E
Binjiang1239	2023-05-30	19:02:13	1x2	30.19°N,120.17°E
Binjiang1223	2023-05-30	18:57:58	1x2	30.27°N,120.13°E
Shaoxing11F2	2023-05-30	18:45:17	1x1	30.05°N,120.86°E
Shaoxing11F2	2023-05-30	18:23:12	1x1	30.05°N,120.86°E
Hzmc1237	2023-05-30	17:38:09	2x2	30.20°N,120.22°E
Binjiang1223	2023-05-30	17:11:13	1x2	30.27°N,120.13°E
Tiantai11D9	2023-05-30	17:09:51	1x1	29.14°N,121.04°E
Qujiang1273	2023-05-30	13:49:51	1x2	28.98°N,118.96°E
Pujiang128D	2023-05-30	09:50:14	2x3	29.46°N,119.90°E
Qujiang1273	2023-05-30	08:49:20	1x1	28.98°N,118.96°E
Binjiang1223	2023-05-30	08:43:39	1x4	30.27°N,120.13°E
Binjiang1223	2023-05-30	08:38:42	2x4	30.27°N,120.13°E
Binjiang1239	2023-05-30	07:22:25	1x2	30.19°N,120.17°E
Xiaoshan1282	2023-05-30	07:00:55	1x2	30.15°N,120.24°E
Qujiang1273	2023-05-30	06:32:18	2x2	28.98°N,118.96°E
Xiaoshan1282	2023-05-30	06:09:42	1x2	30.15°N,120.24°E
Binjiang1223	2023-05-30	06:02:42	3x3	30.27°N,120.13°E
Binjiang1223	2023-05-30	05:57:37	1x3	30.27°N,120.13°E
Qujiang1273	2023-05-30	05:55:27	1x2	28.98°N,118.96°E
Xiaoshan1282	2023-05-30	05:49:47	1x1	30.15°N,120.24°E
Binjiang1223	2023-05-30	05:39:09	1x2	30.27°N,120.13°E
Binjiang1223	2023-05-30	05:33:39	1x3	30.27°N,120.13°E
Binjiang1223	2023-05-30	05:30:18	1x2	30.27°N,120.13°E
Binjiang1223	2023-05-30	05:20:06	1x2	30.27°N,120.13°E
Binjiang1239	2023-05-30	05:14:46	1x2	30.19°N,120.17°E
Binjiang1239	2023-05-30	05:13:09	1x2	30.19°N,120.17°E
Binjiang1223	2023-05-30	05:10:03	1x3	30.27°N,120.13°E
Cixi1261	2023-05-30	05:09:17	1x2	30.19° N,121.28°E
Qujiang1273	2023-05-30	05:06:46	1x1	28.98°N,118.96°E
Binjiang1223	2023-05-30	05:01:09	3x3	30.27°N,120.13°E
Cixi1261	2023-05-30	04:59:18	2x3	30.19° N,121.28°E
Binjiang1223	2023-05-30	04:24:58	2x4	30.27°N,120.13°E
Binjiang1239	2023-05-30	03:32:59	1x1	30.19°N,120.17°E
Qujiang1273	2023-05-30	03:17:47	2x3	28.98°N,118.96°E
Binjiang1239	2023-05-30	02:31:25	1x2	30.19°N,120.17°E
Xiaoshan1282	2023-05-30	02:30:07	1x2	30.15°N,120.24°E
Binjiang1239	2023-05-30	02:20:00	2x3	30.19°N,120.17°E
Qujiang1273	2023-05-30	02:11:10	2x2	28.98°N,118.96°E
Binjiang1223	2023-05-30	02:06:32	1x1	30.27°N,120.13°E
Binjiang1223	2023-05-30	02:03:00	1x3	30.27°N,120.13°E
Xiaoshan1282	2023-05-30	01:38:55	1x2	30.15°N,120.24°E
Xiaoshan1282	2023-05-30	01:21:17	1x1	30.15°N,120.24°E
Xiaoshan1282	2023-05-30	01:15:42	1x4	30.15°N,120.24°E
Binjiang1239	2023-05-30	01:07:31	1x2	30.19°N,120.17°E
Binjiang1239	2023-05-30	01:05:37	1x1	30.19°N,120.17°E
Qujiang1273	2023-05-30	00:43:25	2x2	28.98°N,118.96°E
Binjiang1239	2023-05-30	00:41:55	1x1	30.19°N,120.17°E
Binjiang1223	2023-05-30	00:30:44	1x2	30.27°N,120.13°E
Binjiang1223	2023-05-30	00:12:02	2x4	30.27°N,120.13°E
Tiantai11D9	2023-05-30	00:08:31	2x3	29.14°N,121.04°E
Pujiang128D	2023-05-30	00:08:20	2x3	29.46°N,119.90°E
Binjiang1239	2023-05-29	23:58:59	2x2	30.19°N,120.17°E
Binjiang1223	2023-05-29	23:58:46	3x4	30.27°N,120.13°E
Xiaoshan1282	2023-05-29	23:37:31	2x4	30.15°N,120.24°E
Xiaoshan1282	2023-05-29	23:18:29	2x4	30.15°N,120.24°E
Xiaoshan1282	2023-05-29	23:07:06	1x2	30.15°N,120.24°E
Binjiang1223	2023-05-29	22:58:12	3x4	30.27°N,120.13°E
Binjiang1239	2023-05-29	22:17:56	1x3	30.19°N,120.17°E
Binjiang1223	2023-05-29	21:57:35	1x2	30.27°N,120.13°E
Binjiang1239	2023-05-29	21:52:02	2x4	30.19°N,120.17°E
Qujiang1273	2023-05-29	21:41:03	1x2	28.98°N,118.96°E
Qujiang1273	2023-05-29	21:28:22	1x2	28.98°N,118.96°E
Qujiang1273	2023-05-29	20:47:22	1x2	28.98°N,118.96°E
Tiantai11D9	2023-05-29	20:47:02	1x4	29.14°N,121.04°E
Binjiang1239	2023-05-29	20:38:50	1x4	30.19°N,120.17°E
Qujiang1273	2023-05-29	20:29:32	2x4	28.98°N,118.96°E
Tiantai11D9	2023-05-29	20:18:24	1x3	29.14°N,121.04°E
Qujiang1273	2023-05-29	20:17:07	1x2	28.98°N,118.96°E
Qujiang1273	2023-05-29	19:57:07	1x2	28.98°N,118.96°E
Qujiang1273	2023-05-29	19:49:05	1x1	28.98°N,118.96°E
Qujiang1273	2023-05-29	19:48:38	1x2	28.98°N,118.96°E
Qujiang1273	2023-05-29	19:42:00	1x2	28.98°N,118.96°E
Qujiang1273	2023-05-29	19:37:34	2x4	28.98°N,118.96°E
Pujiang128D	2023-05-29	19:31:22	1x1	29.46°N,119.90°E
Shaoxing11F2	2023-05-29	18:28:33	1x2	30.05°N,120.86°E
Cixi1261	2023-05-29	18:08:08	1x2	30.19° N,121.28°E
Binjiang1239	2023-05-29	17:20:49	1x2	30.19°N,120.17°E
Binjiang1223	2023-05-29	17:13:27	1x2	30.27°N,120.13°E
Qujiang1273	2023-05-29	17:01:13	1x2	28.98°N,118.96°E
Cixi1261	2023-05-29	16:56:11	4x4	30.19° N,121.28°E
Qujiang1273	2023-05-29	16:44:31	2x3	28.98°N,118.96°E
Qujiang1273	2023-05-29	16:24:24	1x4	28.98°N,118.96°E
Tiantai11D9	2023-05-29	16:20:59	2x3	29.14°N,121.04°E
Qujiang1273	2023-05-29	16:08:13	1x4	28.98°N,118.96°E
Cixi1261	2023-05-29	15:47:23	1x1	30.19° N,121.28°E
Binjiang1223	2023-05-29	15:08:17	1x1	30.27°N,120.13°E
Binjiang1223	2023-05-29	15:03:38	1x2	30.27°N,120.13°E
Binjiang1223	2023-05-29	14:12:37	1x2	30.27°N,120.13°E
Binjiang1223	2023-05-29	13:46:31	1x1	30.27°N,120.13°E
Binjiang1239	2023-05-29	12:28:53	1x1	30.19°N,120.17°E
Qujiang1273	2023-05-29	12:01:46	1x3	28.98°N,118.96°E
Cixi1261	2023-05-29	11:49:09	1x2	30.19° N,121.28°E
Binjiang1239	2023-05-29	10:59:57	1x2	30.19°N,120.17°E
Binjiang1239	2023-05-29	10:43:58	1x2	30.19°N,120.17°E
Binjiang1223	2023-05-29	09:17:11	1x2	30.27°N,120.13°E
Binjiang1239	2023-05-29	08:33:24	1x1	30.19°N,120.17°E
Shaoxing11F2	2023-05-29	07:16:43	2x2	30.05°N,120.86°E
Binjiang1223	2023-05-29	06:53:47	2x4	30.27°N,120.13°E
Pujiang128D	2023-05-29	06:22:55	2x2	29.46°N,119.90°E
Binjiang1239	2023-05-29	06:04:45	1x2	30.19°N,120.17°E
Qujiang1273	2023-05-29	05:45:46	1x2	28.98°N,118.96°E
Qujiang1273	2023-05-29	05:24:52	1x2	28.98°N,118.96°E
Binjiang1223	2023-05-29	05:19:45	1x2	30.27°N,120.13°E
Binjiang1223	2023-05-29	05:10:07	1x1	30.27°N,120.13°E
Binjiang1239	2023-05-29	05:08:56	1x4	30.19°N,120.17°E
Binjiang1239	2023-05-29	05:05:22	1x4	30.19°N,120.17°E
Pujiang128D	2023-05-29	05:04:31	1x2	29.46°N,119.90°E
Binjiang1223	2023-05-29	05:02:18	1x2	30.27°N,120.13°E
Binjiang1223	2023-05-29	05:01:04	1x1	30.27°N,120.13°E
Binjiang1223	2023-05-29	04:59:55	1x2	30.27°N,120.13°E
Xiaoshan1282	2023-05-29	02:08:38	2x3	30.15°N,120.24°E
Binjiang1223	2023-05-29	01:30:15	2x3	30.27°N,120.13°E
Qujiang1273	2023-05-29	01:13:52	1x2	28.98°N,118.96°E
Hzmc1237	2023-05-29	01:11:47	1x2	30.20°N,120.22°E
Xiaoshan1282	2023-05-29	01:10:10	1x2	30.15°N,120.24°E
Hzmc1237	2023-05-29	00:46:53	1x3	30.20°N,120.22°E
Pujiang128D	2023-05-29	00:09:26	2x2	29.46°N,119.90°E
Hzmc1237	2023-05-28	23:52:12	2x2	30.20°N,120.22°E
Cixi1261	2023-05-28	23:07:58	1x4	30.19° N,121.28°E
Binjiang1239	2023-05-28	22:07:53	1x2	30.19°N,120.17°E
Qujiang1273	2023-05-28	21:43:18	1x2	28.98°N,118.96°E
Qujiang1273	2023-05-28	21:27:39	1x3	28.98°N,118.96°E
Shaoxing11F2	2023-05-28	21:09:43	1x2	30.05°N,120.86°E
Binjiang1239	2023-05-28	21:05:52	1x2	30.19°N,120.17°E
Qujiang1273	2023-05-28	20:27:54	1x3	28.98°N,118.96°E
Qujiang1273	2023-05-28	19:25:31	1x1	28.98°N,118.96°E
Binjiang1239	2023-05-28	19:09:43	1x1	30.19°N,120.17°E
Xiaoshan1282	2023-05-28	19:07:07	1x1	30.15°N,120.24°E
Tiantai11D9	2023-05-28	19:05:49	4x4	29.14°N,121.04°E
Qujiang1273	2023-05-28	18:47:20	1x1	28.98°N,118.96°E
Xiaoshan1282	2023-05-28	18:35:34	1x2	30.15°N,120.24°E
Shaoxing11F2	2023-05-28	18:04:06	1x1	30.05°N,120.86°E
Shaoxing11F2	2023-05-28	17:53:19	1x2	30.05°N,120.86°E
Shaoxing11F2	2023-05-28	16:26:43	1x2	30.05°N,120.86°E
Cixi1261	2023-05-28	16:15:17	1x1	30.19° N,121.28°E
Qujiang1273	2023-05-28	16:12:48	2x3	28.98°N,118.96°E
Binjiang1223	2023-05-28	16:04:17	1x1	30.27°N,120.13°E
Binjiang1223	2023-05-28	14:55:40	1x1	30.27°N,120.13°E
Binjiang1223	2023-05-28	13:31:12	2x2	30.27°N,120.13°E
Tiantai11D9	2023-05-28	13:12:39	1x2	29.14°N,121.04°E
Binjiang1239	2023-05-28	12:33:44	1x1	30.19°N,120.17°E
Binjiang1239	2023-05-28	12:27:21	1x2	30.19°N,120.17°E
Qujiang1273	2023-05-28	11:08:48	1x2	28.98°N,118.96°E
Cixi1261	2023-05-28	10:58:57	1x1	30.19° N,121.28°E
Cixi1261	2023-05-28	10:58:08	1x3	30.19° N,121.28°E
Cixi1261	2023-05-28	10:57:33	1x2	30.19° N,121.28°E
Cixi1261	2023-05-28	10:55:37	1x1	30.19° N,121.28°E
Cixi1261	2023-05-28	10:53:09	1x2	30.19° N,121.28°E
Qujiang1273	2023-05-28	10:41:59	1x2	28.98°N,118.96°E
Cixi1261	2023-05-28	10:39:43	1x1	30.19° N,121.28°E
Qujiang1273	2023-05-28	10:27:34	1x2	28.98°N,118.96°E
Binjiang1223	2023-05-28	08:46:43	1x3	30.27°N,120.13°E
Binjiang1239	2023-05-28	08:25:40	1x2	30.19°N,120.17°E
Pujiang128D	2023-05-28	07:07:24	2x2	29.46°N,119.90°E
Qujiang1273	2023-05-28	05:50:22	1x3	28.98°N,118.96°E
Shaoxing11F2	2023-05-28	05:46:56	2x3	30.05°N,120.86°E
Binjiang1223	2023-05-28	05:46:24	2x3	30.27°N,120.13°E
Binjiang1223	2023-05-28	05:31:40	1x3	30.27°N,120.13°E
Binjiang1239	2023-05-28	05:17:52	1x2	30.19°N,120.17°E
Binjiang1223	2023-05-28	05:17:03	1x2	30.27°N,120.13°E
Binjiang1223	2023-05-28	05:10:06	1x3	30.27°N,120.13°E
Xiaoshan1282	2023-05-28	05:02:31	1x1	30.15°N,120.24°E
Pujiang128D	2023-05-28	04:56:13	1x2	29.46°N,119.90°E
Cixi1261	2023-05-28	04:55:09	1x2	30.19° N,121.28°E
Hzmc1237	2023-05-28	04:50:43	1x2	30.20°N,120.22°E
Cixi1261	2023-05-28	04:49:13	1x1	30.19° N,121.28°E
Cixi1261	2023-05-28	04:33:30	3x4	30.19° N,121.28°E
Qujiang1273	2023-05-28	02:10:33	1x1	28.98°N,118.96°E
Xiaoshan1282	2023-05-28	02:05:19	1x2	30.15°N,120.24°E
Qujiang1273	2023-05-28	02:00:01	1x2	28.98°N,118.96°E
Pujiang128D	2023-05-28	01:58:15	2x4	29.46°N,119.90°E
Qujiang1273	2023-05-28	01:41:42	1x2	28.98°N,118.96°E
Binjiang1223	2023-05-28	00:31:24	1x1	30.27°N,120.13°E
Pujiang128D	2023-05-28	00:04:23	2x3	29.46°N,119.90°E
Xiaoshan1282	2023-05-27	23:45:20	1x2	30.15°N,120.24°E
Xiaoshan1282	2023-05-27	22:27:04	1x2	30.15°N,120.24°E
Binjiang1239	2023-05-27	22:23:37	1x2	30.19°N,120.17°E
Qujiang1273	2023-05-27	21:05:34	1x3	28.98°N,118.96°E
Pujiang128D	2023-05-27	21:04:33	1x4	29.46°N,119.90°E
Binjiang1223	2023-05-27	19:42:42	2x3	30.27°N,120.13°E
Qujiang1273	2023-05-27	19:38:58	1x2	28.98°N,118.96°E
Binjiang1239	2023-05-27	19:37:26	1x2	30.19°N,120.17°E
Qujiang1273	2023-05-27	19:34:47	1x2	28.98°N,118.96°E
Qujiang1273	2023-05-27	19:31:55	1x3	28.98°N,118.96°E
Binjiang1223	2023-05-27	19:07:49	1x1	30.27°N,120.13°E
Tiantai11D9	2023-05-27	19:07:26	1x2	29.14°N,121.04°E
Pujiang128D	2023-05-27	19:03:30	2x3	29.46°N,119.90°E
Binjiang1239	2023-05-27	18:23:21	1x2	30.19°N,120.17°E
Cixi1261	2023-05-27	17:24:03	1x1	30.19° N,121.28°E
Tiantai11D9	2023-05-27	17:12:15	1x3	29.14°N,121.04°E
Binjiang1239	2023-05-27	17:02:43	1x1	30.19°N,120.17°E
Binjiang1239	2023-05-27	16:59:36	1x1	30.19°N,120.17°E
Cixi1261	2023-05-27	16:38:19	1x2	30.19° N,121.28°E
Shaoxing11F2	2023-05-27	16:24:00	3x4	30.05°N,120.86°E
Binjiang1223	2023-05-27	15:00:48	1x2	30.27°N,120.13°E
Binjiang1239	2023-05-27	14:06:17	1x2	30.19°N,120.17°E
Cixi1261	2023-05-27	13:58:24	1x2	30.19° N,121.28°E
Binjiang1239	2023-05-27	13:53:39	1x1	30.19°N,120.17°E
Binjiang1223	2023-05-27	13:48:45	1x3	30.27°N,120.13°E
Cixi1261	2023-05-27	13:08:42	1x2	30.19° N,121.28°E
Tiantai11D9	2023-05-27	12:58:52	1x2	29.14°N,121.04°E
Shaoxing11F2	2023-05-27	12:21:51	1x2	30.05°N,120.86°E
Cixi1261	2023-05-27	11:26:18	1x2	30.19° N,121.28°E
Cixi1261	2023-05-27	11:22:41	1x2	30.19° N,121.28°E
Binjiang1223	2023-05-27	11:22:18	2x4	30.27°N,120.13°E
Cixi1261	2023-05-27	11:20:22	1x3	30.19° N,121.28°E
Cixi1261	2023-05-27	11:19:44	1x2	30.19° N,121.28°E
Xiaoshan1282	2023-05-27	11:09:12	2x3	30.15°N,120.24°E
Binjiang1223	2023-05-27	10:52:24	1x2	30.27°N,120.13°E
Qujiang1273	2023-05-27	10:33:31	1x1	28.98°N,118.96°E
Binjiang1239	2023-05-27	09:27:02	1x1	30.19°N,120.17°E
Cixi1261	2023-05-27	08:50:16	1x2	30.19° N,121.28°E
Cixi1261	2023-05-27	08:41:36	1x1	30.19° N,121.28°E
Cixi1261	2023-05-27	08:11:01	1x2	30.19° N,121.28°E
Qujiang1273	2023-05-27	08:05:05	1x2	28.98°N,118.96°E
Cixi1261	2023-05-27	07:55:50	1x2	30.19° N,121.28°E
Cixi1261	2023-05-27	07:00:48	2x3	30.19° N,121.28°E
Cixi1261	2023-05-27	06:44:56	1x2	30.19° N,121.28°E
Cixi1261	2023-05-27	05:50:08	1x2	30.19° N,121.28°E
Qujiang1273	2023-05-27	05:37:59	3x4	28.98°N,118.96°E
Binjiang1223	2023-05-27	05:33:20	1x1	30.27°N,120.13°E
Pujiang128D	2023-05-27	05:29:09	1x3	29.46°N,119.90°E
Qujiang1273	2023-05-27	05:25:32	1x1	28.98°N,118.96°E
Binjiang1223	2023-05-27	05:01:05	1x4	30.27°N,120.13°E
Xiaoshan1282	2023-05-27	04:43:17	1x4	30.15°N,120.24°E
Qujiang1273	2023-05-27	03:59:37	1x4	28.98°N,118.96°E
Qujiang1273	2023-05-27	03:37:24	1x4	28.98°N,118.96°E
Binjiang1239	2023-05-27	03:34:29	1x1	30.19°N,120.17°E
Qujiang1273	2023-05-27	02:41:33	4x4	28.98°N,118.96°E
Qujiang1273	2023-05-27	02:21:53	2x3	28.98°N,118.96°E
Qujiang1273	2023-05-27	01:59:32	1x2	28.98°N,118.96°E
Qujiang1273	2023-05-27	01:48:48	1x3	28.98°N,118.96°E
Cixi1261	2023-05-27	01:37:20	1x1	30.19° N,121.28°E
Binjiang1223	2023-05-27	01:31:54	1x1	30.27°N,120.13°E
Hzmc1237	2023-05-27	01:30:24	1x2	30.20°N,120.22°E
Xiaoshan1282	2023-05-27	01:18:14	1x1	30.15°N,120.24°E
Hzmc1237	2023-05-27	00:20:02	1x1	30.20°N,120.22°E
Pujiang128D	2023-05-26	23:48:44	1x3	29.46°N,119.90°E
Binjiang1223	2023-05-26	22:54:49	1x3	30.27°N,120.13°E
Hzmc1237	2023-05-26	22:47:53	1x2	30.20°N,120.22°E
Qujiang1273	2023-05-26	22:30:49	1x3	28.98°N,118.96°E
Hzmc1237	2023-05-26	22:13:25	1x3	30.20°N,120.22°E
Hzmc1237	2023-05-26	22:11:07	1x2	30.20°N,120.22°E
Xiaoshan1282	2023-05-26	22:01:25	3x3	30.15°N,120.24°E
Hzmc1237	2023-05-26	21:25:40	1x3	30.20°N,120.22°E
Cixi1261	2023-05-26	21:17:12	1x2	30.19° N,121.28°E
Qujiang1273	2023-05-26	20:55:08	1x3	28.98°N,118.96°E
Binjiang1239	2023-05-26	19:06:05	1x1	30.19°N,120.17°E
Pujiang128D	2023-05-26	18:56:18	2x2	29.46°N,119.90°E
Qujiang1273	2023-05-26	18:48:36	3x3	28.98°N,118.96°E
Pujiang128D	2023-05-26	18:37:05	1x3	29.46°N,119.90°E
Binjiang1239	2023-05-26	18:32:35	1x4	30.19°N,120.17°E
Binjiang1239	2023-05-26	17:53:59	1x2	30.19°N,120.17°E
Binjiang1239	2023-05-26	17:29:18	1x1	30.19°N,120.17°E
Binjiang1239	2023-05-26	17:28:19	1x3	30.19°N,120.17°E
Tiantai11D9	2023-05-26	17:25:52	1x1	29.14°N,121.04°E
Yunhe127B	2023-05-26	17:08:03	1x1	28.11°N,119.57°E
Tiantai11D9	2023-05-26	16:57:33	1x2	29.14°N,121.04°E
Hzmc1237	2023-05-26	16:44:27	1x2	30.20°N,120.22°E
Qujiang1273	2023-05-26	16:19:42	1x2	28.98°N,118.96°E
Qujiang1273	2023-05-26	16:17:11	2x3	28.98°N,118.96°E
Cixi1261	2023-05-26	16:01:29	1x2	30.19° N,121.28°E
Qujiang1273	2023-05-26	15:59:38	2x3	28.98°N,118.96°E
Qujiang1273	2023-05-26	15:49:50	4x4	28.98°N,118.96°E
Qujiang1273	2023-05-26	15:47:15	1x3	28.98°N,118.96°E
Qujiang1273	2023-05-26	15:45:55	1x1	28.98°N,118.96°E
Cixi1261	2023-05-26	15:45:21	1x3	30.19° N,121.28°E
Binjiang1239	2023-05-26	15:42:39	1x2	30.19°N,120.17°E
Binjiang1239	2023-05-26	15:39:51	1x3	30.19°N,120.17°E
Binjiang1239	2023-05-26	15:12:50	1x4	30.19°N,120.17°E
Cixi1261	2023-05-26	15:05:50	1x2	30.19° N,121.28°E
Hzmc1237	2023-05-26	15:04:33	1x2	30.20°N,120.22°E
Qujiang1273	2023-05-26	15:00:01	1x1	28.98°N,118.96°E
Binjiang1223	2023-05-26	14:50:17	1x2	30.27°N,120.13°E
Qujiang1273	2023-05-26	14:47:47	2x3	28.98°N,118.96°E
Qujiang1273	2023-05-26	14:46:32	2x3	28.98°N,118.96°E
Shaoxing11F2	2023-05-26	14:14:27	1x2	30.05°N,120.86°E
Qujiang1273	2023-05-26	14:11:36	2x2	28.98°N,118.96°E
Qujiang1273	2023-05-26	12:58:14	1x2	28.98°N,118.96°E
Qujiang1273	2023-05-26	12:17:34	1x3	28.98°N,118.96°E
Qujiang1273	2023-05-26	12:10:17	1x1	28.98°N,118.96°E
Qujiang1273	2023-05-26	12:07:41	1x2	28.98°N,118.96°E
Qujiang1273	2023-05-26	12:02:13	1x2	28.98°N,118.96°E
Cixi1261	2023-05-26	10:35:57	1x2	30.19° N,121.28°E
Binjiang1239	2023-05-26	10:13:57	1x2	30.19°N,120.17°E
Binjiang1223	2023-05-26	10:13:49	1x2	30.27°N,120.13°E
Binjiang1239	2023-05-26	09:13:44	1x1	30.19°N,120.17°E
Binjiang1223	2023-05-26	05:29:45	1x2	30.27°N,120.13°E
Binjiang1223	2023-05-26	05:05:36	3x4	30.27°N,120.13°E
Binjiang1223	2023-05-26	03:41:26	1x1	30.27°N,120.13°E
Binjiang1223	2023-05-26	02:08:25	2x2	30.27°N,120.13°E
Binjiang1239	2023-05-25	23:18:58	1x2	30.19°N,120.17°E
Binjiang1223	2023-05-25	23:17:17	1x1	30.27°N,120.13°E
Binjiang1223	2023-05-25	22:45:23	1x1	30.27°N,120.13°E
Xiaoshan1282	2023-05-25	21:23:09	1x2	30.15°N,120.24°E
Binjiang1223	2023-05-25	20:59:56	1x2	30.27°N,120.13°E
Binjiang1239	2023-05-25	20:50:02	2x3	30.19°N,120.17°E
Binjiang1239	2023-05-25	20:01:57	1x3	30.19°N,120.17°E
Qujiang1273	2023-05-25	19:54:49	2x2	28.98°N,118.96°E
Cixi1261	2023-05-25	19:44:37	1x2	30.19° N,121.28°E
Qujiang1273	2023-05-25	19:15:31	1x1	28.98°N,118.96°E
Tiantai11D9	2023-05-25	18:45:48	1x1	29.14°N,121.04°E
Qujiang1273	2023-05-25	18:04:46	1x2	28.98°N,118.96°E
Qujiang1273	2023-05-25	17:30:56	3x4	28.98°N,118.96°E
Cixi1261	2023-05-25	17:20:46	2x3	30.19° N,121.28°E
Xiaoshan1282	2023-05-25	17:15:58	2x3	30.15°N,120.24°E
Qujiang1273	2023-05-25	16:56:44	2x4	28.98°N,118.96°E
Qujiang1273	2023-05-25	16:31:29	1x3	28.98°N,118.96°E
Binjiang1239	2023-05-25	16:28:38	1x1	30.19°N,120.17°E
Qujiang1273	2023-05-25	16:27:08	2x2	28.98°N,118.96°E
Cixi1261	2023-05-25	16:25:10	1x1	30.19° N,121.28°E
Qujiang1273	2023-05-25	15:48:59	2x3	28.98°N,118.96°E
Cixi1261	2023-05-25	15:36:23	2x4	30.19° N,121.28°E
Qujiang1273	2023-05-25	15:35:29	1x2	28.98°N,118.96°E
Qujiang1273	2023-05-25	15:33:23	1x2	28.98°N,118.96°E
Qujiang1273	2023-05-25	15:17:08	1x2	28.98°N,118.96°E
Qujiang1273	2023-05-25	15:14:43	1x2	28.98°N,118.96°E
Qujiang1273	2023-05-25	15:14:15	2x4	28.98°N,118.96°E
Qujiang1273	2023-05-25	15:13:04	1x2	28.98°N,118.96°E
Tiantai11D9	2023-05-25	15:00:34	1x2	29.14°N,121.04°E
Qujiang1273	2023-05-25	15:00:28	1x2	28.98°N,118.96°E
Yunhe127B	2023-05-25	14:52:13	1x2	28.11°N,119.57°E
Binjiang1239	2023-05-25	14:50:27	1x2	30.19°N,120.17°E
Qujiang1273	2023-05-25	14:48:20	1x2	28.98°N,118.96°E
Qujiang1273	2023-05-25	14:31:53	2x4	28.98°N,118.96°E
Cixi1261	2023-05-25	14:12:44	1x1	30.19° N,121.28°E
Binjiang1239	2023-05-25	14:10:53	1x1	30.19°N,120.17°E
Yunhe127B	2023-05-25	13:56:23	1x1	28.11°N,119.57°E
Qujiang1273	2023-05-25	13:29:12	1x1	28.98°N,118.96°E
Qujiang1273	2023-05-25	13:26:28	1x4	28.98°N,118.96°E
Qujiang1273	2023-05-25	13:22:16	1x3	28.98°N,118.96°E
Binjiang1223	2023-05-25	13:05:54	1x2	30.27°N,120.13°E
Binjiang1239	2023-05-25	12:41:39	1x3	30.19°N,120.17°E
Xiaoshan1282	2023-05-25	11:30:46	1x2	30.15°N,120.24°E
Qujiang1273	2023-05-25	11:19:49	1x3	28.98°N,118.96°E
Qujiang1273	2023-05-25	10:35:05	1x2	28.98°N,118.96°E
Cixi1261	2023-05-25	10:33:00	1x1	30.19° N,121.28°E
Hzmc1237	2023-05-25	08:15:04	1x1	30.20°N,120.22°E
Qujiang1273	2023-05-25	06:53:29	2x3	28.98°N,118.96°E
Hzmc1237	2023-05-25	05:39:11	1x4	30.20°N,120.22°E
Binjiang1223	2023-05-25	05:38:46	1x2	30.27°N,120.13°E
Binjiang1223	2023-05-25	05:24:14	1x4	30.27°N,120.13°E
Binjiang1223	2023-05-25	05:15:29	1x1	30.27°N,120.13°E
Hzmc1237	2023-05-25	05:09:08	1x2	30.20°N,120.22°E
Xiaoshan1282	2023-05-25	02:38:03	1x3	30.15°N,120.24°E
Hzmc1237	2023-05-25	01:58:38	2x4	30.20°N,120.22°E
Hzmc1237	2023-05-25	01:16:36	1x1	30.20°N,120.22°E
Hzmc1237	2023-05-24	23:54:20	1x3	30.20°N,120.22°E
Binjiang1223	2023-05-24	22:35:54	1x1	30.27°N,120.13°E
Xiaoshan1282	2023-05-24	21:01:09	2x2	30.15°N,120.24°E
Xiaoshan1282	2023-05-24	20:57:37	1x2	30.15°N,120.24°E
Xiaoshan1282	2023-05-24	20:47:33	1x3	30.15°N,120.24°E
[truncated: 7,750 more rows]
